# Supplementary material for: Diaqua­[μ-11,23-di-tert-butyl-3,7,15,19-tetra­azatricyclo­[19.3.1.19,13]tetra­cosa-1(25),2,6,9,11,13(26),14,19,21,23-do­decaene-25,26-diolato-κ4 N 3,N 7,O 25,O 26:κ4 N 15,N 19,O 25,O 26]dicopper(II) bis­(perchlorate)
Source: Acta Crystallogr Sect E Struct Rep Online. 2012 Jul 14;68(Pt 8):m1060–1. doi: 10.1107/S1600536812031248 (PMC3414125; doi:10.1107/S1600536812031248)
Supplement: Supplementary file 1 [file e-68-m1060-sup1.cif]

##############################################################################
#                                                                            #
# This CIF contains the data in a paper accepted for publication in          #
# Acta Crystallographica Section E. It conforms to the requirements of       #
# Notes for Authors for Acta Crystallographica Section E, and has been       #
# peer reviewed under the auspices of the IUCr Commission on Journals.       #
#                                                                            #
# Full details of the Crystallographic Information File format               #
# are given in the paper "The Crystallographic Information File (CIF):       #
# a New Standard Archive File for Crystallography" by S. R. Hall, F. H.      #
# Allen and I. D. Brown [Acta Cryst. (1991), A47, 655-685].                  #
#                                                                            #
# The current version of the core CIF dictionary is obtainable from          #
# ftp://ftp.iucr.org/pub/cif_core.dic.                                       #
#                                                                            #
# Software is freely available for graphical display of the structure(s)     #
# in this CIF. For information consult the CIF software page                 #
# http://www.iucr.org/resources/cif/software.                                #
#                                                                            #
# This file may be used for bona fide research purposes within the           #
# scientific community so long as proper attribution is given to the journal # 
# article from which it was obtained.                                        #
#                                                                            #
##############################################################################
data_I
_audit_creation_method     SHELXL-97
_chemical_name_systematic
;\
Diaqua[\m-11,23-di-<i>tert</i>-butyl-3,7,15,19-tetraazatricyclo[19.3.1.1^9,13^]\
tetracosa-1(25),2,6,9,11,13(26),14,19,21,23-dodecaene-25,26-diolato-\
\k^4^<i>N</i>^3^<i>,N</i>^7^,<i>O</i>^25^,<i>O</i>^26^:\
\k^4^<i>N</i>^15^,<i>N</i>^19^,<i>O</i>^25^,<i>O</i>^26^]dicopper(II)
bis(perchlorate)
;
_chemical_name_common     ?
_chemical_formula_moiety     'C30 H42 Cu2 N4 O4 2+, 2(Cl O4 -)'
_chemical_formula_sum     'C30 H42 Cl2 Cu2 N4 O12'
_chemical_formula_iupac     '[Cu2 (C30 H38 N4 O2) (H2 O)2] (Cl O4)2'
_chemical_formula_weight     848.66
_symmetry_cell_setting     tetragonal
_symmetry_space_group_name_H-M     'P -4 21 c'
_symmetry_space_group_name_Hall     'P-42 n'
loop_
    _symmetry_equiv_pos_as_xyz
    'x, y, z'
    '-x, -y, z'
    'y, -x, -z'
    '-y, x, -z'
    '-x+1/2, y+1/2, -z+1/2'
    'x+1/2, -y+1/2, -z+1/2'
    '-y+1/2, -x+1/2, z+1/2'
    'y+1/2, x+1/2, z+1/2'
_cell_length_a     18.9013(4)
_cell_length_b     18.9013(4)
_cell_length_c     9.9174(4)
_cell_angle_alpha     90.00
_cell_angle_beta     90.00
_cell_angle_gamma     90.00
_cell_volume     3543.08(18)
_cell_formula_units_Z     4
_cell_measurement_reflns_used     7958
_cell_measurement_theta_min     2.32
_cell_measurement_theta_max     29.43
_cell_measurement_temperature     296(2)
_exptl_crystal_description     block
_exptl_crystal_colour     blue
_exptl_crystal_size_max     0.38
_exptl_crystal_size_mid     0.36
_exptl_crystal_size_min     0.32
_exptl_crystal_density_diffrn     1.591
_exptl_crystal_density_meas     ?
_exptl_crystal_density_method     'not measured'
_exptl_crystal_F_000     1752
_exptl_absorpt_coefficient_mu     1.417
_exptl_absorpt_correction_type     multi-scan
_exptl_absorpt_process_details     '(SADABS; Bruker, 2008)'
_exptl_absorpt_correction_T_min     0.615
_exptl_absorpt_correction_T_max     0.660
_exptl_special_details     ?
_diffrn_ambient_temperature     296(2)
_diffrn_radiation_type     MoK\a
_diffrn_radiation_wavelength     0.71073
_diffrn_radiation_source     'fine-focus sealed tube'
_diffrn_radiation_monochromator     graphite
_diffrn_measurement_device_type     'Bruker APEXII CCD'
_diffrn_measurement_method     'phi and omega scans'
_diffrn_detector_area_resol_mean     ?
_diffrn_reflns_number     19006
_diffrn_reflns_av_R_equivalents     0.0213
_diffrn_reflns_av_sigmaI/netI     0.0157
_diffrn_reflns_theta_min     1.52
_diffrn_reflns_theta_max     26.00
_diffrn_reflns_theta_full     26.00
_diffrn_measured_fraction_theta_max     1.000
_diffrn_measured_fraction_theta_full     1.000
_diffrn_reflns_limit_h_min     -18
_diffrn_reflns_limit_h_max     23
_diffrn_reflns_limit_k_min     -22
_diffrn_reflns_limit_k_max     23
_diffrn_reflns_limit_l_min     -12
_diffrn_reflns_limit_l_max     9
_refine_special_details
;
;
_reflns_number_total     3489
_reflns_number_gt     2942
_reflns_threshold_expression     I>2sigma(I)
_refine_ls_structure_factor_coef     Fsqd
_refine_ls_matrix_type     full
_refine_ls_R_factor_all     0.0515
_refine_ls_R_factor_gt     0.0385
_refine_ls_wR_factor_gt     0.1019
_refine_ls_wR_factor_ref     0.1150
_refine_ls_goodness_of_fit_ref     1.024
_refine_ls_restrained_S_all     1.108
_refine_ls_number_reflns     3489
_refine_ls_number_parameters     298
_refine_ls_number_restraints     125
_refine_ls_hydrogen_treatment     mixed
_refine_ls_weighting_scheme     calc
_refine_ls_weighting_details
         'calc w=1/[\s^2^(Fo^2^)+(0.0615P)^2^+4.6836P] where P=(Fo^2^+2Fc^2^)/3'
_atom_sites_solution_hydrogens     geom
_atom_sites_solution_primary     direct
_atom_sites_solution_secondary     difmap
_refine_ls_shift/su_max     0.001
_refine_ls_shift/su_mean     0.000
_refine_diff_density_max     0.468
_refine_diff_density_min     -0.333
_refine_ls_extinction_method     none
_refine_ls_extinction_coef     ?
_refine_ls_abs_structure_details     'Flack (1983), 1527 Friedel pairs'
_refine_ls_abs_structure_Flack     0.31(3)
loop_
    _atom_type_symbol
    _atom_type_description
    _atom_type_scat_dispersion_real
    _atom_type_scat_dispersion_imag
    _atom_type_scat_source
    'C' 'C' 0.0033 0.0016
                         'International Tables Vol C Tables 4.2.6.8 and 6.1.1.4'
    'H' 'H' 0.0000 0.0000
                         'International Tables Vol C Tables 4.2.6.8 and 6.1.1.4'
    'N' 'N' 0.0061 0.0033
                         'International Tables Vol C Tables 4.2.6.8 and 6.1.1.4'
    'O' 'O' 0.0106 0.0060
                         'International Tables Vol C Tables 4.2.6.8 and 6.1.1.4'
    'Cl' 'Cl' 0.1484 0.1585
                         'International Tables Vol C Tables 4.2.6.8 and 6.1.1.4'
    'Cu' 'Cu' 0.3201 1.2651
                         'International Tables Vol C Tables 4.2.6.8 and 6.1.1.4'
_computing_data_collection     'APEX2 (Bruker, 2008)'
_computing_cell_refinement     'SAINT (Bruker, 2008)'
_computing_data_reduction     'SAINT (Bruker, 2008)'
_computing_structure_solution     'SHELXS97 (Sheldrick, 2008)'
_computing_structure_refinement     'SHELXL97 (Sheldrick, 2008)'
_computing_molecular_graphics     'SHELXTL (Sheldrick, 2008)'
_computing_publication_material     'SHELXTL (Sheldrick, 2008)'
loop_
    _atom_site_type_symbol
    _atom_site_label
    _atom_site_fract_x
    _atom_site_fract_y
    _atom_site_fract_z
    _atom_site_U_iso_or_equiv
    _atom_site_adp_type
    _atom_site_calc_flag
    _atom_site_refinement_flags
    _atom_site_occupancy
    _atom_site_symmetry_multiplicity
    _atom_site_disorder_assembly
    _atom_site_disorder_group
    Cu Cu1 0.08182(2) 0.99986(3) 0.18030(5) 0.03063(16) Uani d D 1 1 . .
    O O1 -0.00045(19) 0.93667(12) 0.1690(3) 0.0329(6) Uani d . 1 1 . .
    O O2 0.0833(2) 0.9539(2) 0.4388(5) 0.0614(10) Uani d D 1 1 . .
    N N1 0.14955(18) 0.92478(19) 0.1474(4) 0.0314(9) Uani d . 1 1 . .
    N N2 0.14970(19) 1.0758(2) 0.2082(4) 0.0389(10) Uani d . 1 1 . .
    C C1 0.1312(2) 1.1411(2) 0.2233(5) 0.0361(10) Uani d . 1 1 . .
    H H1 0.1678 1.1728 0.2406 0.043 Uiso calc R 1 1 . .
    C C2 0.2279(3) 1.0650(3) 0.2171(8) 0.0657(19) Uani d . 1 1 . .
    H H2A' 0.2493 1.0819 0.1343 0.079 Uiso calc R 1 1 . .
    H H2B' 0.2461 1.0936 0.2904 0.079 Uiso calc R 1 1 . .
    C C3 0.2500(2) 0.9908(3) 0.2390(6) 0.0504(13) Uani d . 1 1 . .
    H H3A 0.2311 0.9744 0.3244 0.061 Uiso calc R 1 1 . .
    H H3B 0.3012 0.9889 0.2446 0.061 Uiso calc R 1 1 . .
    C C4 0.2254(2) 0.9415(3) 0.1278(5) 0.0431(11) Uani d . 1 1 . .
    H H4A 0.2322 0.9639 0.0408 0.052 Uiso calc R 1 1 . .
    H H4B 0.2530 0.8983 0.1296 0.052 Uiso calc R 1 1 . .
    C C5 0.1332(2) 0.8591(2) 0.1536(5) 0.0347(10) Uani d . 1 1 . .
    H H5 0.1698 0.8272 0.1384 0.042 Uiso calc R 1 1 . .
    C C6 0.0651(2) 0.8288(2) 0.1813(5) 0.0318(9) Uani d . 1 1 . .
    C C7 0.0649(2) 0.7551(2) 0.2042(5) 0.0398(11) Uani d . 1 1 . .
    H H7 0.1073 0.7305 0.1974 0.048 Uiso calc R 1 1 . .
    C C8 0.0046(3) 0.71818(19) 0.2360(4) 0.0393(9) Uani d . 1 1 A .
    C C9 -0.0578(3) 0.7557(2) 0.2404(5) 0.0394(11) Uani d . 1 1 . .
    H H9 -0.0995 0.7316 0.2599 0.047 Uiso calc R 1 1 . .
    C C10 -0.0611(3) 0.8288(2) 0.2168(5) 0.0330(11) Uani d . 1 1 . .
    C C11 0.0005(3) 0.86673(17) 0.1894(4) 0.0297(7) Uani d . 1 1 . .
    C C12 0.0062(3) 0.6385(2) 0.2598(5) 0.0538(12) Uani d D 1 1 . .
    C C13 0.0775(4) 0.6074(4) 0.2618(11) 0.059(3) Uani d PDU 0.592(9) 1 A 1
    H H13A 0.0741 0.5574 0.2771 0.089 Uiso calc PR 0.592(9) 1 A 1
    H H13B 0.1047 0.6287 0.3328 0.089 Uiso calc PR 0.592(9) 1 A 1
    H H13C 0.1004 0.6159 0.1768 0.089 Uiso calc PR 0.592(9) 1 A 1
    C C14 -0.0277(6) 0.6227(6) 0.3911(9) 0.085(4) Uani d PDU 0.592(9) 1 A 1
    H H14A -0.0269 0.5725 0.4067 0.127 Uiso calc PR 0.592(9) 1 A 1
    H H14B -0.0759 0.6389 0.3898 0.127 Uiso calc PR 0.592(9) 1 A 1
    H H14C -0.0024 0.6463 0.4619 0.127 Uiso calc PR 0.592(9) 1 A 1
    C C15 -0.0368(6) 0.6024(6) 0.1554(11) 0.086(4) Uani d PDU 0.592(9) 1 A 1
    H H15A -0.0357 0.5522 0.1705 0.129 Uiso calc PR 0.592(9) 1 A 1
    H H15B -0.0178 0.6127 0.0678 0.129 Uiso calc PR 0.592(9) 1 A 1
    H H15C -0.0848 0.6188 0.1603 0.129 Uiso calc PR 0.592(9) 1 A 1
    C C13' 0.0409(8) 0.6032(9) 0.1429(13) 0.084(6) Uani d PDU 0.408(9) 1 A 2
    H H13D 0.0419 0.5530 0.1577 0.126 Uiso calc PR 0.408(9) 1 A 2
    H H13E 0.0883 0.6206 0.1335 0.126 Uiso calc PR 0.408(9) 1 A 2
    H H13F 0.0147 0.6132 0.0622 0.126 Uiso calc PR 0.408(9) 1 A 2
    C C14' 0.0491(8) 0.6226(10) 0.3793(13) 0.085(6) Uani d PDU 0.408(9) 1 A 2
    H H14D 0.0500 0.5724 0.3938 0.127 Uiso calc PR 0.408(9) 1 A 2
    H H14E 0.0289 0.6455 0.4567 0.127 Uiso calc PR 0.408(9) 1 A 2
    H H14F 0.0964 0.6395 0.3657 0.127 Uiso calc PR 0.408(9) 1 A 2
    C C15' -0.0633(5) 0.6048(7) 0.2754(15) 0.064(4) Uani d PDU 0.408(9) 1 A 2
    H H15D -0.0572 0.5550 0.2896 0.096 Uiso calc PR 0.408(9) 1 A 2
    H H15E -0.0908 0.6124 0.1953 0.096 Uiso calc PR 0.408(9) 1 A 2
    H H15F -0.0873 0.6251 0.3514 0.096 Uiso calc PR 0.408(9) 1 A 2
    Cl Cl1 0.22950(8) 0.78567(9) 0.46056(14) 0.0669(4) Uani d DU 1 1 . .
    O O3 0.1844(6) 0.8458(5) 0.4620(12) 0.086(4) Uani d PDU 0.527(11) 1 B 1
    O O4 0.2055(8) 0.7328(7) 0.5596(13) 0.160(7) Uani d PDU 0.527(11) 1 B 1
    O O5 0.2295(6) 0.7511(6) 0.3334(8) 0.102(4) Uani d PDU 0.527(11) 1 B 1
    O O6 0.2988(5) 0.8071(8) 0.4988(16) 0.153(6) Uani d PDU 0.527(11) 1 B 1
    O O3' 0.1632(4) 0.8212(7) 0.4726(13) 0.082(4) Uani d PDU 0.473(11) 1 B 2
    O O4' 0.2672(7) 0.8119(8) 0.3419(11) 0.142(7) Uani d PDU 0.473(11) 1 B 2
    O O5' 0.2189(8) 0.7114(4) 0.4411(19) 0.164(7) Uani d PDU 0.473(11) 1 B 2
    O O6' 0.2725(5) 0.7960(6) 0.5766(10) 0.084(4) Uani d PDU 0.473(11) 1 B 2
    H H2B 0.054(4) 0.932(4) 0.482(8) 0.101 Uiso d D 1 1 . .
    H H2A 0.115(3) 0.937(3) 0.395(3) 0.101 Uiso d D 1 1 . .
loop_
    _atom_site_aniso_label
    _atom_site_aniso_U_11
    _atom_site_aniso_U_22
    _atom_site_aniso_U_33
    _atom_site_aniso_U_12
    _atom_site_aniso_U_13
    _atom_site_aniso_U_23
    Cu1 0.0211(2) 0.0202(2) 0.0506(3) 0.0005(3) -0.00050(19) -0.0018(3)
    O1 0.0256(12) 0.0176(11) 0.0556(16) 0.0010(15) 0.002(2) 0.0020(10)
    O2 0.051(2) 0.056(2) 0.078(3) 0.0051(18) 0.013(2) -0.008(2)
    N1 0.0249(17) 0.0275(18) 0.042(2) 0.0022(15) 0.0023(15) -0.0005(15)
    N2 0.0228(17) 0.031(2) 0.063(3) -0.0002(15) -0.0023(17) -0.0026(18)
    C1 0.030(2) 0.027(2) 0.052(3) -0.0061(17) -0.004(2) -0.0028(19)
    C2 0.026(2) 0.037(3) 0.134(6) 0.001(2) -0.013(3) -0.016(3)
    C3 0.027(2) 0.049(3) 0.076(3) 0.002(2) -0.009(2) -0.003(3)
    C4 0.030(2) 0.033(2) 0.066(3) 0.0016(19) 0.006(2) -0.006(2)
    C5 0.029(2) 0.029(2) 0.046(3) 0.0074(18) 0.0041(19) 0.0023(19)
    C6 0.034(2) 0.019(2) 0.043(2) 0.0015(17) -0.001(2) 0.0013(19)
    C7 0.036(2) 0.024(2) 0.060(3) 0.0062(19) -0.002(2) 0.003(2)
    C8 0.046(2) 0.0224(17) 0.049(2) 0.001(2) 0.000(2) 0.0035(16)
    C9 0.047(3) 0.022(2) 0.049(3) -0.006(2) 0.004(2) 0.0032(19)
    C10 0.034(3) 0.022(2) 0.043(3) -0.0023(17) 0.0053(19) 0.0008(17)
    C11 0.0305(17) 0.0183(15) 0.040(2) 0.002(2) -0.004(2) 0.0004(14)
    C12 0.054(3) 0.0230(18) 0.085(3) 0.001(2) -0.005(3) 0.010(2)
    C13 0.062(4) 0.031(4) 0.085(5) 0.013(3) 0.003(4) 0.010(3)
    C14 0.097(6) 0.066(5) 0.091(6) 0.013(4) 0.012(4) 0.020(4)
    C15 0.095(6) 0.061(5) 0.102(6) -0.006(4) -0.015(5) -0.001(4)
    C13' 0.092(8) 0.068(7) 0.092(8) -0.002(5) 0.011(5) -0.008(5)
    C14' 0.088(7) 0.075(7) 0.091(7) -0.001(5) -0.008(5) 0.015(5)
    C15' 0.070(6) 0.048(6) 0.075(6) -0.007(4) 0.002(5) 0.007(4)
    Cl1 0.0723(9) 0.0795(10) 0.0488(7) 0.0325(8) -0.0097(7) -0.0036(7)
    O3 0.088(5) 0.075(5) 0.095(5) 0.031(4) -0.004(4) 0.003(4)
    O4 0.169(8) 0.154(8) 0.157(8) 0.000(5) 0.014(5) 0.012(5)
    O5 0.105(6) 0.110(6) 0.091(5) 0.033(4) 0.002(4) -0.021(4)
    O6 0.142(8) 0.159(8) 0.157(8) -0.004(5) -0.012(5) 0.004(5)
    O3' 0.076(6) 0.082(6) 0.087(6) 0.019(4) 0.002(4) -0.001(4)
    O4' 0.137(8) 0.151(8) 0.137(8) 0.011(5) 0.013(5) 0.013(5)
    O5' 0.169(9) 0.151(8) 0.173(9) -0.002(5) 0.002(5) -0.011(5)
    O6' 0.072(5) 0.098(6) 0.082(5) 0.022(4) -0.026(4) -0.008(4)
_geom_special_details
;
All e.s.d.'s (except the e.s.d. in the dihedral angle between two l.s. planes)
are estimated using the full covariance matrix. The cell e.s.d.'s are taken
into account individually in the estimation of e.s.d.'s in distances, angles
and torsion angles; correlations between e.s.d.'s in cell parameters are only
used when they are defined by crystal symmetry. An approximate (isotropic)
treatment of cell e.s.d.'s is used for estimating e.s.d.'s involving l.s.
planes.
;
loop_
    _geom_bond_atom_site_label_1
    _geom_bond_atom_site_label_2
    _geom_bond_site_symmetry_2
    _geom_bond_distance
    _geom_bond_publ_flag
    Cu1 N1 . 1.939(4) y
    Cu1 N2 . 1.945(4) y
    Cu1 O1 2_575 1.954(3) y
    Cu1 O1 . 1.964(3) y
    Cu1 O2 . 2.707(5) y
    O1 C11 . 1.338(4) ?
    O1 Cu1 2_575 1.954(3) ?
    O2 H2B . 0.82(2) ?
    O2 H2A . 0.81(2) ?
    N1 C5 . 1.282(6) ?
    N1 C4 . 1.481(6) ?
    N2 C1 . 1.291(6) ?
    N2 C2 . 1.494(6) ?
    C1 C10 2_575 1.444(6) ?
    C1 H1 . 0.9300 ?
    C2 C3 . 1.480(7) ?
    C2 H2A' . 0.9700 ?
    C2 H2B' . 0.9700 ?
    C3 C4 . 1.516(7) ?
    C3 H3A . 0.9700 ?
    C3 H3B . 0.9700 ?
    C4 H4A . 0.9700 ?
    C4 H4B . 0.9700 ?
    C5 C6 . 1.435(6) ?
    C5 H5 . 0.9300 ?
    C6 C7 . 1.411(6) ?
    C6 C11 . 1.418(6) ?
    C7 C8 . 1.372(7) ?
    C7 H7 . 0.9300 ?
    C8 C9 . 1.378(7) ?
    C8 C12 . 1.525(5) ?
    C9 C10 . 1.403(6) ?
    C9 H9 . 0.9300 ?
    C10 C11 . 1.395(7) ?
    C10 C1 2_575 1.444(6) ?
    C12 C15' . 1.467(8) ?
    C12 C14' . 1.468(8) ?
    C12 C13 . 1.471(7) ?
    C12 C14 . 1.482(7) ?
    C12 C15 . 1.482(8) ?
    C12 C13' . 1.489(9) ?
    C13 H13A . 0.9600 ?
    C13 H13B . 0.9600 ?
    C13 H13C . 0.9600 ?
    C14 H14A . 0.9600 ?
    C14 H14B . 0.9600 ?
    C14 H14C . 0.9600 ?
    C15 H15A . 0.9600 ?
    C15 H15B . 0.9600 ?
    C15 H15C . 0.9600 ?
    C13' H13D . 0.9600 ?
    C13' H13E . 0.9600 ?
    C13' H13F . 0.9600 ?
    C14' H14D . 0.9600 ?
    C14' H14E . 0.9600 ?
    C14' H14F . 0.9600 ?
    C15' H15D . 0.9600 ?
    C15' H15E . 0.9600 ?
    C15' H15F . 0.9600 ?
    Cl1 O5 . 1.421(6) ?
    Cl1 O3 . 1.421(6) ?
    Cl1 O6' . 1.422(7) ?
    Cl1 O6 . 1.422(7) ?
    Cl1 O3' . 1.426(7) ?
    Cl1 O5' . 1.431(7) ?
    Cl1 O4' . 1.462(8) ?
    Cl1 O4 . 1.472(8) ?
loop_
    _geom_angle_atom_site_label_1
    _geom_angle_atom_site_label_2
    _geom_angle_atom_site_label_3
    _geom_angle_site_symmetry_1
    _geom_angle_site_symmetry_3
    _geom_angle
    _geom_angle_publ_flag
    N1 Cu1 N2 . . 97.38(14) ?
    N1 Cu1 O1 . 2_575 163.64(15) ?
    N2 Cu1 O1 . 2_575 94.27(13) ?
    N1 Cu1 O1 . . 93.91(13) ?
    N2 Cu1 O1 . . 168.30(15) ?
    O1 Cu1 O1 2_575 . 75.33(11) ?
    C11 O1 Cu1 . 2_575 127.5(3) ?
    C11 O1 Cu1 . . 125.6(3) ?
    Cu1 O1 Cu1 2_575 . 104.28(11) ?
    H2B O2 H2A . . 125(8) ?
    C5 N1 C4 . . 116.5(4) ?
    C5 N1 Cu1 . . 122.8(3) ?
    C4 N1 Cu1 . . 120.3(3) ?
    C1 N2 C2 . . 113.0(4) ?
    C1 N2 Cu1 . . 122.9(3) ?
    C2 N2 Cu1 . . 124.1(3) ?
    N2 C1 C10 . 2_575 128.3(4) ?
    N2 C1 H1 . . 115.9 ?
    C10 C1 H1 2_575 . 115.9 ?
    C3 C2 N2 . . 114.7(4) ?
    C3 C2 H2A' . . 108.6 ?
    N2 C2 H2A' . . 108.6 ?
    C3 C2 H2B' . . 108.6 ?
    N2 C2 H2B' . . 108.6 ?
    H2A' C2 H2B' . . 107.6 ?
    C2 C3 C4 . . 112.8(5) ?
    C2 C3 H3A . . 109.0 ?
    C4 C3 H3A . . 109.0 ?
    C2 C3 H3B . . 109.0 ?
    C4 C3 H3B . . 109.0 ?
    H3A C3 H3B . . 107.8 ?
    N1 C4 C3 . . 109.5(4) ?
    N1 C4 H4A . . 109.8 ?
    C3 C4 H4A . . 109.8 ?
    N1 C4 H4B . . 109.8 ?
    C3 C4 H4B . . 109.8 ?
    H4A C4 H4B . . 108.2 ?
    N1 C5 C6 . . 127.7(4) ?
    N1 C5 H5 . . 116.1 ?
    C6 C5 H5 . . 116.1 ?
    C7 C6 C11 . . 119.2(4) ?
    C7 C6 C5 . . 115.3(4) ?
    C11 C6 C5 . . 125.6(4) ?
    C8 C7 C6 . . 122.8(4) ?
    C8 C7 H7 . . 118.6 ?
    C6 C7 H7 . . 118.6 ?
    C7 C8 C9 . . 117.2(3) ?
    C7 C8 C12 . . 121.5(5) ?
    C9 C8 C12 . . 121.3(5) ?
    C8 C9 C10 . . 122.6(4) ?
    C8 C9 H9 . . 118.7 ?
    C10 C9 H9 . . 118.7 ?
    C11 C10 C9 . . 120.2(4) ?
    C11 C10 C1 . 2_575 124.9(4) ?
    C9 C10 C1 . 2_575 114.9(4) ?
    O1 C11 C10 . . 121.7(4) ?
    O1 C11 C6 . . 120.2(4) ?
    C10 C11 C6 . . 118.0(3) ?
    C15' C12 C14' . . 108.7(7) ?
    C13 C12 C14 . . 107.7(6) ?
    C13 C12 C15 . . 109.2(6) ?
    C14 C12 C15 . . 106.5(6) ?
    C15' C12 C13' . . 106.4(7) ?
    C14' C12 C13' . . 107.1(7) ?
    C15' C12 C8 . . 115.3(7) ?
    C14' C12 C8 . . 109.8(8) ?
    C13 C12 C8 . . 114.4(5) ?
    C14 C12 C8 . . 109.1(6) ?
    C15 C12 C8 . . 109.7(6) ?
    C13' C12 C8 . . 109.3(8) ?
    C12 C13 H13A . . 109.5 ?
    C12 C13 H13B . . 109.5 ?
    H13A C13 H13B . . 109.5 ?
    C12 C13 H13C . . 109.5 ?
    H13A C13 H13C . . 109.5 ?
    H13B C13 H13C . . 109.5 ?
    C12 C14 H14A . . 109.5 ?
    C12 C14 H14B . . 109.5 ?
    H14A C14 H14B . . 109.5 ?
    C12 C14 H14C . . 109.5 ?
    H14A C14 H14C . . 109.5 ?
    H14B C14 H14C . . 109.5 ?
    C12 C15 H15A . . 109.5 ?
    C12 C15 H15B . . 109.5 ?
    H15A C15 H15B . . 109.5 ?
    C12 C15 H15C . . 109.5 ?
    H15A C15 H15C . . 109.5 ?
    H15B C15 H15C . . 109.5 ?
    C12 C13' H13D . . 109.5 ?
    C12 C13' H13E . . 109.5 ?
    H13D C13' H13E . . 109.5 ?
    C12 C13' H13F . . 109.5 ?
    H13D C13' H13F . . 109.5 ?
    H13E C13' H13F . . 109.5 ?
    C12 C14' H14D . . 109.5 ?
    C12 C14' H14E . . 109.5 ?
    H14D C14' H14E . . 109.5 ?
    C12 C14' H14F . . 109.5 ?
    H14D C14' H14F . . 109.5 ?
    H14E C14' H14F . . 109.5 ?
    C12 C15' H15D . . 109.5 ?
    C12 C15' H15E . . 109.5 ?
    H15D C15' H15E . . 109.5 ?
    C12 C15' H15F . . 109.5 ?
    H15D C15' H15F . . 109.5 ?
    H15E C15' H15F . . 109.5 ?
    O5 Cl1 O3 . . 112.1(6) ?
    O5 Cl1 O6 . . 111.6(6) ?
    O3 Cl1 O6 . . 108.8(7) ?
    O6' Cl1 O3' . . 111.6(6) ?
    O6' Cl1 O5' . . 108.9(7) ?
    O3' Cl1 O5' . . 110.5(6) ?
    O6' Cl1 O4' . . 109.0(6) ?
    O3' Cl1 O4' . . 109.7(6) ?
    O5' Cl1 O4' . . 107.0(7) ?
    O5 Cl1 O4 . . 106.3(6) ?
    O3 Cl1 O4 . . 110.5(6) ?
    O6 Cl1 O4 . . 107.4(6) ?
loop_
    _geom_torsion_atom_site_label_1
    _geom_torsion_atom_site_label_2
    _geom_torsion_atom_site_label_3
    _geom_torsion_atom_site_label_4
    _geom_torsion_site_symmetry_1
    _geom_torsion_site_symmetry_2
    _geom_torsion_site_symmetry_3
    _geom_torsion_site_symmetry_4
    _geom_torsion
    _geom_torsion_publ_flag
    N1 Cu1 O1 C11 . . . . 23.1(3) ?
    N2 Cu1 O1 C11 . . . . -141.7(7) ?
    O1 Cu1 O1 C11 2_575 . . . -169.4(3) ?
    N1 Cu1 O1 Cu1 . . . 2_575 -174.27(14) ?
    N2 Cu1 O1 Cu1 . . . 2_575 21.0(8) ?
    O1 Cu1 O1 Cu1 2_575 . . 2_575 -6.78(17) ?
    N2 Cu1 N1 C5 . . . . 163.2(4) ?
    O1 Cu1 N1 C5 2_575 . . . -61.8(7) ?
    O1 Cu1 N1 C5 . . . . -13.7(4) ?
    N2 Cu1 N1 C4 . . . . -10.2(4) ?
    O1 Cu1 N1 C4 2_575 . . . 124.9(5) ?
    O1 Cu1 N1 C4 . . . . 172.9(3) ?
    N1 Cu1 N2 C1 . . . . 173.9(4) ?
    O1 Cu1 N2 C1 2_575 . . . 5.4(4) ?
    O1 Cu1 N2 C1 . . . . -21.5(10) ?
    N1 Cu1 N2 C2 . . . . -7.4(5) ?
    O1 Cu1 N2 C2 2_575 . . . -175.8(5) ?
    O1 Cu1 N2 C2 . . . . 157.3(7) ?
    C2 N2 C1 C10 . . . 2_575 178.0(5) ?
    Cu1 N2 C1 C10 . . . 2_575 -3.2(7) ?
    C1 N2 C2 C3 . . . . 163.5(5) ?
    Cu1 N2 C2 C3 . . . . -15.3(8) ?
    N2 C2 C3 C4 . . . . 59.5(7) ?
    C5 N1 C4 C3 . . . . -125.1(4) ?
    Cu1 N1 C4 C3 . . . . 48.7(5) ?
    C2 C3 C4 N1 . . . . -77.9(6) ?
    C4 N1 C5 C6 . . . . 175.2(5) ?
    Cu1 N1 C5 C6 . . . . 1.6(7) ?
    N1 C5 C6 C7 . . . . -169.8(5) ?
    N1 C5 C6 C11 . . . . 9.0(9) ?
    C11 C6 C7 C8 . . . . -0.9(8) ?
    C5 C6 C7 C8 . . . . 178.0(5) ?
    C6 C7 C8 C9 . . . . 2.3(7) ?
    C6 C7 C8 C12 . . . . 179.9(5) ?
    C7 C8 C9 C10 . . . . -1.4(7) ?
    C12 C8 C9 C10 . . . . -178.9(5) ?
    C8 C9 C10 C11 . . . . -0.9(8) ?
    C8 C9 C10 C1 . . . 2_575 178.9(4) ?
    Cu1 O1 C11 C10 2_575 . . . 3.0(5) ?
    Cu1 O1 C11 C10 . . . . 161.7(3) ?
    Cu1 O1 C11 C6 2_575 . . . -177.9(3) ?
    Cu1 O1 C11 C6 . . . . -19.3(5) ?
    C9 C10 C11 O1 . . . . -178.7(4) ?
    C1 C10 C11 O1 2_575 . . . 1.5(7) ?
    C9 C10 C11 C6 . . . . 2.3(6) ?
    C1 C10 C11 C6 2_575 . . . -177.5(5) ?
    C7 C6 C11 O1 . . . . 179.5(4) ?
    C5 C6 C11 O1 . . . . 0.7(7) ?
    C7 C6 C11 C10 . . . . -1.4(7) ?
    C5 C6 C11 C10 . . . . 179.8(5) ?
    C7 C8 C12 C15' . . . . -172.3(8) ?
    C9 C8 C12 C15' . . . . 5.1(9) ?
    C7 C8 C12 C14' . . . . 64.5(9) ?
    C9 C8 C12 C14' . . . . -118.0(8) ?
    C7 C8 C12 C13 . . . . 7.0(8) ?
    C9 C8 C12 C13 . . . . -175.5(6) ?
    C7 C8 C12 C14 . . . . 127.7(7) ?
    C9 C8 C12 C14 . . . . -54.8(7) ?
    C7 C8 C12 C15 . . . . -116.1(7) ?
    C9 C8 C12 C15 . . . . 61.4(8) ?
    C7 C8 C12 C13' . . . . -52.6(9) ?
    C9 C8 C12 C13' . . . . 124.9(8) ?
loop_
    _geom_hbond_atom_site_label_D
    _geom_hbond_atom_site_label_H
    _geom_hbond_atom_site_label_A
    _geom_hbond_site_symmetry_A
    _geom_hbond_distance_DH
    _geom_hbond_distance_HA
    _geom_hbond_distance_DA
    _geom_hbond_angle_DHA
    O2 H2B O2 3_466 0.82(2) 2.07(4) 2.821(6) 153(8)
    O2 H2A O3 . 0.81(2) 2.26(3) 2.806(8) 125(2)
    O2 H2A O3' . 0.81(2) 2.49(4) 2.947(10) 117(3)
    O2 H2A N1 . 0.81(2) 2.55(3) 3.197(6) 138(3)
data_global
_journal_date_recd_electronic     2012-06-12
_journal_date_accepted     2012-07-09
_journal_name_full     'Acta Crystallographica, Section E'
_journal_year     2012
_journal_volume     68
_journal_issue      8
_journal_page_first     m1060
_journal_page_last     m1061
_journal_paper_category     QM
_journal_paper_doi     10.1107/S1600536812031248
_journal_coeditor_code     GK2504
_publ_contact_author_name     'Prof. Xu. Qiang'
_publ_contact_author_address
;
School of Materials and Chemical Engineering,
Chongqing University of Arts and Sciences,
Yongchuan, Chongqing 402160, People's Republic of China
;
_publ_contact_author_email     xuq18@sina.com
_publ_contact_author_fax     86-23-49682200
_publ_contact_author_phone     86-23-49392187
_publ_section_title
;\
Diaqua[\m-11,23-di-<i>tert</i>-butyl-3,7,15,19-tetraazatricyclo[19.3.1.1^9,13^]\
tetracosa-1(25),2,6,9,11,13(26),14,19,21,23-dodecacene-25,26-diolato-\
\k^4^<i>N</i>^3^<i>,N</i>^7^,<i>O</i>^25^,<i>O</i>^26^:\k^4^<i>N</i>^15^,\
<i>N</i>^19^,<i>O</i>^25^,<i>O</i>^26^]dicopper(II) bis(perchlorate)
;
loop_
    _publ_author_name
    _publ_author_footnote
    _publ_author_address
    'Xu, Qiang' .
;
School of Materials and Chemical Engineering,
Chongqing University of Arts and Sciences,
Yongchuan, Chongqing 402160, People's Republic of China
;
    'Wang, Zhaodong' .
;
School of Materials and Chemical Engineering,
Chongqing University of Arts and Sciences,
Yongchuan, Chongqing 402160, People's Republic of China
;
    'He, Jiahong' .
;
School of Materials and Chemical Engineering,
Chongqing University of Arts and Sciences,
Yongchuan, Chongqing 402160, People's Republic of China
;
    'Song, Zhongrong' .
;
School of Materials and Chemical Engineering,
Chongqing University of Arts and Sciences,
Yongchuan, Chongqing 402160, People's Republic of China
;
    'Chen, Fengming' .
;
School of Materials and Chemical Engineering,
Chongqing University of Arts and Sciences,
Yongchuan, Chongqing 402160, People's Republic of China
;
    'Meng, Jiangping' .
;
School of Materials and Chemical Engineering,
Chongqing University of Arts and Sciences,
Yongchuan, Chongqing 402160, People's Republic of China
;
    'Hu, Chengbo' .
;
School of Materials and Chemical Engineering,
Chongqing University of Arts and Sciences,
Yongchuan, Chongqing 402160, People's Republic of China
;
_publ_section_synopsis     .
_iucr_refine_instructions_details
;
TITL 090903C in P-42(1)c
CELL 0.71073  18.9013  18.9013   9.9174  90.000  90.000  90.000
ZERR    4.00   0.0004   0.0004   0.0004   0.000   0.000   0.000
LATT -1
SYMM -X, -Y, Z
SYMM Y, -X, -Z
SYMM -Y, X, -Z
SYMM 0.5-X, 0.5+Y, 0.5-Z
SYMM 0.5+X, 0.5-Y, 0.5-Z
SYMM 0.5-Y, 0.5-X, 0.5+Z
SYMM 0.5+Y, 0.5+X, 0.5+Z
SFAC C  H  N  O  Cl Cu
UNIT 120 168 16 48 8 8
OMIT  -3.00  52
L.S. 30
SIZE 0.38 0.36 0.32
BOND $H
EQIV $1 Y-1, -X+1, -Z+1
HTAB O2 O2_$1
HTAB O2 O3
HTAB O2 O3'
HTAB O2 N1
ACTA
CONF
TWIN
FMAP 2
PLAN 20
ISOR 0.005 C13 > O6'
DFIX 2.35 0.01 O3 O4 O3 O5 O3 O6 O4 O5 O4 O6 O5 O6
DFIX 2.35 0.01 O3' O4' O3' O5' O3' O6' O4' O5' O4' O6' O5' O6'
DFIX 1.44 0.01 CL1 O3 CL1 O4 CL1 O5 CL1 O6
DFIX 1.44 0.01 CL1 O3' CL1 O4' CL1 O5' CL1 O6'
DFIX 1.50 0.01 C12 C13 C12 C14 C12 C15
DFIX 2.35 0.01 C13 C14 C13 C15 C14 C15
DFIX 1.50 0.01 C12 C13' C12 C14' C12 C15'
DFIX 2.35 0.01 C13' C14' C13' C15' C14' C15'
DFIX 0.83 0.01 O2 H2A O2 H2B
DFIX 2.50 0.01 H2A CU1
TEMP 23.000
WGHT    0.061500    4.683599
BASF   0.31139
FVAR       0.22193   0.59242   0.52650
CU1   6    0.081817    0.999857    0.180297    11.00000    0.02107    0.02020 =
         0.05060   -0.00183   -0.00050    0.00050
O1    4   -0.000450    0.936675    0.169006    11.00000    0.02563    0.01756 =
         0.05558    0.00201    0.00211    0.00103
O2    4    0.083332    0.953895    0.438771    11.00000    0.05056    0.05554 =
         0.07808   -0.00771    0.01282    0.00515
N1    3    0.149548    0.924780    0.147375    11.00000    0.02490    0.02753 =
         0.04179   -0.00054    0.00230    0.00216
N2    3    0.149696    1.075780    0.208168    11.00000    0.02277    0.03101 =
         0.06293   -0.00259   -0.00226   -0.00024
C1    1    0.131238    1.141086    0.223300    11.00000    0.02964    0.02656 =
         0.05204   -0.00281   -0.00375   -0.00606
AFIX  43
H1    2    0.167779    1.172766    0.240566    11.00000   -1.20000
AFIX   0
C2    1    0.227865    1.064982    0.217051    11.00000    0.02598    0.03730 =
         0.13377   -0.01629   -0.01257    0.00145
AFIX  23
H2A'  2    0.249335    1.081927    0.134292    11.00000   -1.20000
H2B'  2    0.246070    1.093643    0.290392    11.00000   -1.20000
AFIX   0
C3    1    0.250045    0.990756    0.238971    11.00000    0.02720    0.04852 =
         0.07554   -0.00264   -0.00883    0.00172
AFIX  23
H3A   2    0.231120    0.974395    0.324372    11.00000   -1.20000
H3B   2    0.301243    0.988865    0.244625    11.00000   -1.20000
AFIX   0
C4    1    0.225402    0.941522    0.127811    11.00000    0.02978    0.03342 =
         0.06622   -0.00609    0.00614    0.00157
AFIX  23
H4A   2    0.232217    0.963919    0.040774    11.00000   -1.20000
H4B   2    0.253015    0.898275    0.129635    11.00000   -1.20000
AFIX   0
C5    1    0.133214    0.859057    0.153639    11.00000    0.02927    0.02900 =
         0.04569    0.00231    0.00409    0.00744
AFIX  43
H5    2    0.169843    0.827187    0.138448    11.00000   -1.20000
AFIX   0
C6    1    0.065099    0.828800    0.181316    11.00000    0.03395    0.01877 =
         0.04276    0.00134   -0.00108    0.00152
C7    1    0.064861    0.755103    0.204189    11.00000    0.03559    0.02357 =
         0.06017    0.00321   -0.00239    0.00616
AFIX  43
H7    2    0.107337    0.730525    0.197435    11.00000   -1.20000
AFIX   0
C8    1    0.004639    0.718180    0.235961    11.00000    0.04623    0.02236 =
         0.04929    0.00352    0.00046    0.00087
C9    1   -0.057848    0.755701    0.240430    11.00000    0.04698    0.02235 =
         0.04902    0.00323    0.00360   -0.00561
AFIX  43
H9    2   -0.099512    0.731594    0.259861    11.00000   -1.20000
AFIX   0
C10   1   -0.061092    0.828799    0.216832    11.00000    0.03438    0.02152 =
         0.04302    0.00083    0.00528   -0.00234
C11   1    0.000532    0.866725    0.189352    11.00000    0.03047    0.01831 =
         0.04020    0.00041   -0.00415    0.00206
C12   1    0.006177    0.638476    0.259754    11.00000    0.05351    0.02305 =
         0.08493    0.01019   -0.00522    0.00099
PART   1
C13   1    0.077544    0.607436    0.261801    21.00000    0.06235    0.03066 =
         0.08470    0.00953    0.00264    0.01287
AFIX  33
H13A  2    0.074126    0.557402    0.277113    21.00000   -1.50000
H13B  2    0.104716    0.628747    0.332786    21.00000   -1.50000
H13C  2    0.100362    0.615905    0.176840    21.00000   -1.50000
AFIX   0
C14   1   -0.027734    0.622665    0.391076    21.00000    0.09712    0.06630 =
         0.09103    0.02029    0.01177    0.01319
AFIX  33
H14A  2   -0.026891    0.572545    0.406665    21.00000   -1.50000
H14B  2   -0.075855    0.638899    0.389757    21.00000   -1.50000
H14C  2   -0.002423    0.646309    0.461874    21.00000   -1.50000
AFIX   0
C15   1   -0.036820    0.602357    0.155391    21.00000    0.09486    0.06092 =
         0.10223   -0.00135   -0.01469   -0.00609
AFIX  33
H15A  2   -0.035653    0.552201    0.170480    21.00000   -1.50000
H15B  2   -0.017842    0.612688    0.067788    21.00000   -1.50000
H15C  2   -0.084807    0.618793    0.160325    21.00000   -1.50000
AFIX   0
PART   2
C13'  1    0.040855    0.603165    0.142910   -21.00000    0.09195    0.06801 =
         0.09229   -0.00750    0.01145   -0.00245
AFIX  33
H13D  2    0.041940    0.552982    0.157698   -21.00000   -1.50000
H13E  2    0.088317    0.620563    0.133509   -21.00000   -1.50000
H13F  2    0.014663    0.613186    0.062204   -21.00000   -1.50000
AFIX   0
C14'  1    0.049064    0.622562    0.379338   -21.00000    0.08823    0.07511 =
         0.09106    0.01530   -0.00801   -0.00093
AFIX  33
H14D  2    0.049962    0.572352    0.393828   -21.00000   -1.50000
H14E  2    0.028854    0.645470    0.456670   -21.00000   -1.50000
H14F  2    0.096428    0.639454    0.365733   -21.00000   -1.50000
AFIX   0
C15'  1   -0.063285    0.604840    0.275361   -21.00000    0.06982    0.04806 =
         0.07478    0.00685    0.00200   -0.00703
AFIX  33
H15D  2   -0.057173    0.554979    0.289641   -21.00000   -1.50000
H15E  2   -0.090814    0.612399    0.195299   -21.00000   -1.50000
H15F  2   -0.087326    0.625131    0.351357   -21.00000   -1.50000
AFIX   0
PART   0
CL1   5    0.229504    0.785665    0.460561    11.00000    0.07231    0.07951 =
         0.04875   -0.00363   -0.00970    0.03249
PART   1
O3    4    0.184350    0.845765    0.461960    31.00000    0.08821    0.07548 =
         0.09464    0.00290   -0.00375    0.03080
O4    4    0.205481    0.732830    0.559597    31.00000    0.16894    0.15409 =
         0.15717    0.01172    0.01397    0.00049
O5    4    0.229512    0.751104    0.333360    31.00000    0.10518    0.11023 =
         0.09126   -0.02130    0.00178    0.03298
O6    4    0.298777    0.807129    0.498822    31.00000    0.14214    0.15897 =
         0.15700    0.00409   -0.01192   -0.00392
PART   2
O3'   4    0.163247    0.821201    0.472638   -31.00000    0.07602    0.08236 =
         0.08676   -0.00081    0.00157    0.01873
O4'   4    0.267236    0.811858    0.341901   -31.00000    0.13665    0.15122 =
         0.13733    0.01275    0.01312    0.01062
O5'   4    0.218907    0.711420    0.441148   -31.00000    0.16855    0.15082 =
         0.17306   -0.01136    0.00237   -0.00166
O6'   4    0.272456    0.796033    0.576578   -31.00000    0.07204    0.09840 =
         0.08219   -0.00804   -0.02563    0.02202
PART   0
H2B   2    0.053950    0.931516    0.481574    11.00000   -1.20000
H2A   2    0.115115    0.936630    0.394947    11.00000   -1.20000
HKLF 4
REM  090903C in P-42(1)c
REM R1 =  0.0385 for   2942 Fo > 4sig(Fo)  and  0.0515 for all   3489 data
REM    298 parameters refined using    125 restraints
END
WGHT      0.0577      4.3743
REM Highest difference peak  0.468,  deepest hole -0.333,  1-sigma level  0.070
Q1    1   0.0809  0.9998  0.0850  11.00000  0.05    0.47
Q2    1   0.2537  0.7846  0.3262  11.00000  0.05    0.42
Q3    1   0.2124  0.7272  0.3715  11.00000  0.05    0.40
Q4    1   0.2185  0.7115  0.5041  11.00000  0.05    0.37
Q5    1   0.2430  0.7633  0.5921  11.00000  0.05    0.36
Q6    1   0.0772  0.6031  0.1908  11.00000  0.05    0.33
Q7    1   0.1491  0.7598  0.4952  11.00000  0.05    0.31
Q8    1  -0.0673  0.6032  0.2121  11.00000  0.05    0.30
Q9    1   0.2857  0.8154  0.5436  11.00000  0.05    0.29
Q10   1  -0.0630  0.7900  0.2364  11.00000  0.05    0.29
Q11   1   0.2796  0.7589  0.5241  11.00000  0.05    0.29
Q12   1   0.0617  0.7904  0.1954  11.00000  0.05    0.28
Q13   1   0.2905  0.7765  0.5085  11.00000  0.05    0.28
Q14   1   0.2224  0.8645  0.4878  11.00000  0.05    0.28
Q15   1   0.0013  0.9069  0.1739  11.00000  0.05    0.27
Q16   1   0.0386  0.6088  0.0876  11.00000  0.05    0.27
Q17   1   0.2519  1.0120  0.1156  11.00000  0.05    0.27
Q18   1  -0.0379  0.6080  0.0848  11.00000  0.05    0.26
Q19   1   0.2238  0.8610  0.4196  11.00000  0.05    0.26
Q20   1   0.2929  0.8293  0.4039  11.00000  0.05    0.24
;
