# Supplementary material for: Diaqua­[μ-11,23-di-tert-butyl-3,7,15,19-tetra­azatricyclo­[19.3.1.19,13]tetra­cosa-1(25),2,6,9,11,13(26),14,19,21,23-do­decaene-25,26-diolato-κ4 N 3,N 7,O 25,O 26:κ4 N 15,N 19,O 25,O 26]dicopper(II) bis­(perchlorate)
Source: Acta Crystallogr Sect E Struct Rep Online. 2012 Jul 14;68(Pt 8):m1060–1. doi: 10.1107/S1600536812031248 (PMC3414125; doi:10.1107/S1600536812031248)
Supplement: Supplementary file 2 [file e-68-m1060-Isup2.hkl]

# 
# h,k,l, Fc-squared, Fo-squared, sigma(Fo-squared) and status flag 
# 
data_I
_shelx_title ' 090903C in P-42(1)c' 
_shelx_refln_list_code          4 
_shelx_F_calc_maximum      433.80 
_exptl_crystal_F_000      1752.00 
_reflns_d_resolution_high  0.8107 
 
loop_ 
 _symmetry_equiv_pos_as_xyz 
 'x, y, z' 
 '-x, -y, z' 
 'y, -x, -z' 
 '-y, x, -z' 
 '-x+1/2, y+1/2, -z+1/2' 
 'x+1/2, -y+1/2, -z+1/2' 
 '-y+1/2, -x+1/2, z+1/2' 
 'y+1/2, x+1/2, z+1/2' 
 
_cell_length_a    18.9013 
_cell_length_b    18.9013 
_cell_length_c     9.9174 
_cell_angle_alpha  90.000 
_cell_angle_beta   90.000 
_cell_angle_gamma  90.000 
 
_shelx_F_squared_multiplier     1.000 
 
loop_ 
 _refln_index_h 
 _refln_index_k 
 _refln_index_l 
 _refln_F_squared_calc 
 _refln_F_squared_meas 
 _refln_F_squared_sigma 
 _refln_observed_status 
   1   1   0   108627.52   113143.62   1542.84 o 
   0   2   0     3746.25     3207.49     26.43 o 
   1   2   0      381.35      345.35      4.15 o 
   2   2   0    33347.20    34366.21    632.34 o 
   1   3   0      193.10      266.20      3.52 o 
   2   3   0     1308.43     1164.02      9.15 o 
   3   3   0    13340.71    14155.03     94.65 o 
   0   4   0    38041.17    38682.23    458.84 o 
   1   4   0      491.72      491.18      5.01 o 
   2   4   0    26563.17    28445.89    140.89 o 
   3   4   0      951.85      960.06      7.92 o 
   4   4   0     1628.24     1653.29     16.12 o 
   1   5   0     1394.28     2083.16     13.76 o 
   2   5   0       47.56       28.63      2.32 o 
   3   5   0       20.27       37.40      3.23 o 
   4   5   0      138.03      145.49      4.06 o 
   5   5   0    53321.98    60961.49    393.65 o 
   0   6   0    14757.13    17070.89    117.50 o 
   1   6   0     2039.38     1763.59     14.52 o 
   2   6   0     1041.34      949.47      8.21 o 
   3   6   0       42.15       86.46      3.23 o 
   4   6   0    59908.16    59171.39    270.46 o 
   5   6   0      561.06      552.41      7.75 o 
   6   6   0    25973.77    26905.49    178.83 o 
   1   7   0       25.75       29.13      3.17 o 
   2   7   0      271.08      265.09      5.36 o 
   3   7   0     7247.96     6936.11     34.50 o 
   4   7   0       87.41      125.79      4.93 o 
   5   7   0    55054.16    59614.83    273.09 o 
   6   7   0     1092.73     1093.89     11.21 o 
   7   7   0    13084.67    14723.08    103.20 o 
   0   8   0     4498.88     6187.11     45.93 o 
   1   8   0     1334.40     1188.16     10.33 o 
   2   8   0     6211.04     6631.68     35.65 o 
   3   8   0      245.95      245.26      7.94 o 
   4   8   0    10133.55    10475.78     50.51 o 
   5   8   0      976.32      964.33     10.64 o 
   6   8   0    17357.83    19693.71     95.20 o 
   7   8   0        3.78       -3.22      4.10 o 
   8   8   0     7778.16     6805.77     54.30 o 
   1   9   0       83.32      203.05      5.31 o 
   2   9   0      309.30      386.36      7.27 o 
   3   9   0      563.68      889.56      9.40 o 
   4   9   0      119.08       83.71      4.48 o 
   5   9   0    12561.90    14872.16     70.22 o 
   6   9   0      176.29      180.94      5.93 o 
   7   9   0     7916.48     7284.05     40.60 o 
   8   9   0       49.84       89.59      5.82 o 
   9   9   0       49.03       20.59      7.88 o 
   0  10   0      914.50      679.71     11.54 o 
   1  10   0       36.00       40.04      3.71 o 
   2  10   0      696.09      687.10      9.22 o 
   3  10   0      145.71      147.68      5.77 o 
   4  10   0      234.85      154.36      8.18 o 
   5  10   0      135.04      163.18      5.58 o 
   6  10   0     2497.61     2437.53     17.84 o 
   7  10   0       44.88       43.10      5.48 o 
   8  10   0        8.63        7.57      5.42 o 
   9  10   0       86.32       97.01      6.74 o 
  10  10   0      110.49       77.02      9.89 o 
   1  11   0     9431.83     9157.74     46.16 o 
   2  11   0       28.19       23.68      4.11 o 
   3  11   0     8683.50     8536.00     46.48 o 
   4  11   0       29.08       40.57      4.56 o 
   5  11   0      197.31      141.21      5.81 o 
   6  11   0      354.44      391.23      8.92 o 
   7  11   0     1294.66     1263.75     13.73 o 
   8  11   0        7.85       42.11      7.05 o 
   9  11   0       10.51       14.60      7.12 o 
  10  11   0      224.79      314.27     10.48 o 
  11  11   0    11780.21    12549.29    113.64 o 
   0  12   0    29109.46    28476.05    191.92 o 
   1  12   0      352.35      306.90      9.45 o 
   2  12   0    15177.06    15390.30     79.36 o 
   3  12   0      406.78      358.26      9.46 o 
   4  12   0       33.13       26.14      6.10 o 
   5  12   0      421.57      471.09     10.97 o 
   6  12   0        0.64        2.37      5.91 o 
   7  12   0        0.86       -4.28      6.18 o 
   8  12   0      995.13     1025.34     15.07 o 
   9  12   0      128.61      107.22      8.03 o 
  10  12   0     1487.77     1648.97     18.76 o 
  11  12   0       53.07      108.14     10.96 o 
  12  12   0     6269.70     6908.44     73.46 o 
   1  13   0    35875.80    38323.58    199.75 o 
   2  13   0      102.08       68.38      7.77 o 
   3  13   0     1740.87     1993.10     18.70 o 
   4  13   0        0.12       -8.40      5.60 o 
   5  13   0       22.42       23.50      6.71 o 
   6  13   0      316.40      377.52     11.66 o 
   7  13   0     1815.54     2009.37     21.47 o 
   8  13   0        0.46       -7.37      7.27 o 
   9  13   0      269.36      271.82     10.59 o 
  10  13   0      155.12      223.92     11.23 o 
  11  13   0     2425.73     2666.17     32.15 o 
  12  13   0        7.12      -17.07     11.38 o 
  13  13   0     8533.07     8892.70    112.38 o 
   0  14   0    36816.13    39430.95    311.21 o 
   1  14   0      661.26      800.96     16.06 o 
   2  14   0      846.38      693.74     14.28 o 
   3  14   0       64.18       61.51      7.59 o 
   4  14   0      480.05      502.25     13.30 o 
   5  14   0      249.50      284.44     10.20 o 
   6  14   0       76.37       84.48      8.35 o 
   7  14   0       14.88        8.13      7.47 o 
   8  14   0     3013.69     3175.72     28.53 o 
   9  14   0       11.43       -2.19      8.00 o 
  10  14   0      853.10     1027.92     19.87 o 
  11  14   0       52.71       65.21     10.71 o 
  12  14   0     5164.69     5268.57     49.77 o 
  13  14   0       38.26       69.54     17.14 o 
  14  14   0     5234.01     5466.33     86.80 o 
   1  15   0     5161.83     5269.58     41.62 o 
   2  15   0       31.94       22.66      7.50 o 
   3  15   0       99.54       98.27      8.55 o 
   4  15   0      128.20      123.56      9.01 o 
   5  15   0     1217.57     1360.72     19.10 o 
   6  15   0        3.18        1.52      8.21 o 
   7  15   0      370.51      324.40     11.74 o 
   8  15   0        2.59       -5.42      8.21 o 
   9  15   0      146.90      205.33     12.13 o 
  10  15   0      122.43      144.56     13.37 o 
  11  15   0      791.16      717.14     21.60 o 
  12  15   0       24.48       14.09     10.93 o 
  13  15   0     3107.81     3251.24     39.40 o 
  14  15   0        8.24       -9.73     12.61 o 
  15  15   0       48.01       28.98     17.85 o 
   0  16   0     5107.78     4865.45     57.21 o 
   1  16   0       18.80       22.09      9.34 o 
   2  16   0       49.84      115.73      9.98 o 
   3  16   0      382.57      465.37     13.80 o 
   4  16   0     1382.08     1602.06     20.98 o 
   5  16   0        4.99       -1.67      8.06 o 
   6  16   0     1065.67     1120.59     18.68 o 
   7  16   0        9.13       12.49      8.92 o 
   8  16   0      211.68      277.53     12.07 o 
   9  16   0        0.68      -13.28      8.86 o 
  10  16   0      194.63      143.26     12.34 o 
  11  16   0        2.64       -9.94     11.64 o 
  12  16   0     1217.46     1197.87     23.63 o 
  13  16   0       11.44       -3.32     12.78 o 
  14  16   0      213.92      255.13     19.58 o 
  15  16   0       12.76       -1.40     15.90 o 
  16  16   0       65.53       31.26     25.22 o 
   1  17   0      742.95      694.31     23.40 o 
   2  17   0       36.61       22.83     11.29 o 
   3  17   0      737.14      837.08     23.07 o 
   4  17   0        5.11      -14.72      9.81 o 
   5  17   0     1974.26     1722.37     26.34 o 
   6  17   0       23.80       47.63     11.42 o 
   7  17   0     5828.28     6052.18     53.57 o 
   8  17   0        4.56        9.55     11.32 o 
   9  17   0     1460.75     1565.84     26.68 o 
  10  17   0        1.31       -2.40     13.30 o 
  11  17   0       28.76       50.14     15.03 o 
  12  17   0        5.13       -7.19     14.16 o 
  13  17   0      255.28      232.70     21.17 o 
  14  17   0       63.67      118.05     25.22 o 
  15  17   0      100.30       94.82     38.27 o 
   0  18   0      702.63      926.06     33.52 o 
   1  18   0      311.34      357.98     17.27 o 
   2  18   0     1435.66     1446.52     27.69 o 
   3  18   0      123.00      122.03     13.90 o 
   4  18   0      988.73      895.08     21.56 o 
   5  18   0       61.31       60.49     12.30 o 
   6  18   0    10324.02    10693.27     87.30 o 
   7  18   0        9.86       13.28     12.46 o 
   8  18   0     5421.29     6083.23     61.81 o 
   9  18   0        0.86      -20.67     13.78 o 
  10  18   0      431.42      459.80     21.10 o 
  11  18   0        8.78        4.08     16.17 o 
  12  18   0       45.17       51.79     16.47 o 
  13  18   0        2.81        7.66     17.58 o 
  14  18   0       87.30      103.53     26.62 o 
   1  19   0      247.55      340.71     17.61 o 
   2  19   0        3.79       -5.65     12.25 o 
   3  19   0      604.37      620.11     21.78 o 
   4  19   0        5.61      -16.08     12.34 o 
   5  19   0     4417.77     4750.66     47.86 o 
   6  19   0        2.55        6.02     12.46 o 
   7  19   0     6206.95     6030.37     73.71 o 
   8  19   0       20.99       -2.24     12.96 o 
   9  19   0      587.15      592.31     24.01 o 
  10  19   0        1.99       -8.58     14.99 o 
  11  19   0       82.11       81.87     21.54 o 
  12  19   0        0.07      -22.89     15.26 o 
  13  19   0        6.81       15.79     25.27 o 
   0  20   0      121.85      152.93     21.96 o 
   1  20   0       46.25       83.49     14.49 o 
   2  20   0       10.63       26.28     13.54 o 
   3  20   0       31.19       27.42     14.54 o 
   4  20   0     1502.37     1548.29     30.64 o 
   5  20   0       36.59       52.29     14.64 o 
   6  20   0     4918.88     5004.10     50.83 o 
   7  20   0        4.62        2.56     13.50 o 
   8  20   0     1442.43     1562.78     29.52 o 
   9  20   0       11.90        5.88     15.52 o 
  10  20   0        3.93       -0.46     15.96 o 
  11  20   0        4.97       -7.66     15.85 o 
   1  21   0      928.88      913.55     25.76 o 
   2  21   0       23.98        4.16     13.82 o 
   3  21   0        2.84       -3.67     13.94 o 
   4  21   0       11.08      -10.22     13.99 o 
   5  21   0     2338.73     2428.64     45.26 o 
   6  21   0       32.62       23.38     15.27 o 
   7  21   0     1171.99     1219.53     41.67 o 
   8  21   0       22.83       26.38     16.35 o 
   9  21   0       64.22       49.46     16.86 o 
  10  21   0        0.74      -24.79     16.53 o 
   0  22   0     2406.20     2306.03     67.71 o 
   1  22   0        0.12       -7.14     14.47 o 
   2  22   0      844.56      855.13     26.59 o 
   3  22   0        3.05       -4.51     14.74 o 
   4  22   0      176.46      152.58     17.86 o 
   5  22   0       26.95       28.93     15.81 o 
   6  22   0      324.96      343.00     20.97 o 
   7  22   0        0.39      -12.71     15.74 o 
   1  23   0     1794.62     1831.31     38.36 o 
   2  23   0        5.27       -0.30     16.12 o 
   3  23   0      304.25      358.03     21.71 o 
   0   1   1    15106.15    14585.06    109.19 o 
  -1   2   1     5165.59     5978.51     40.45 o 
   0   2   1     1794.06     1877.35     14.37 o 
   1   2   1     5241.65     6100.82     57.14 o 
  -2   3   1    12834.63    14622.82     85.80 o 
  -1   3   1    21690.31    20945.27     97.83 o 
   0   3   1    12000.75    13136.04     72.37 o 
   1   3   1    21737.31    21001.92    113.55 o 
   2   3   1    12815.01    14553.90    114.98 o 
  -3   4   1     5268.84     6025.24     28.97 o 
  -2   4   1      656.96      714.90      6.51 o 
  -1   4   1      527.79      570.73      6.07 o 
   0   4   1       54.00       45.81      3.38 o 
   1   4   1      511.93      543.33      7.07 o 
   2   4   1      662.26      732.39      8.20 o 
   3   4   1     5221.40     6034.11     30.78 o 
  -4   5   1     9768.88     9482.26     41.81 o 
  -3   5   1     6922.77     6563.48     28.80 o 
  -2   5   1    14676.88    14586.54     66.47 o 
  -1   5   1    24741.21    23617.33    134.09 o 
   0   5   1     7942.74     7423.03     43.75 o 
   1   5   1    24469.00    23667.33    154.36 o 
   2   5   1    14661.73    14667.49     95.46 o 
   3   5   1     7092.69     6682.23     39.76 o 
   4   5   1     9722.58     9511.85     50.98 o 
  -5   6   1     4982.09     5331.56     25.93 o 
  -4   6   1     8299.67     8386.05     48.63 o 
  -3   6   1     1319.27     1697.60     10.32 o 
  -2   6   1     9791.55    10349.88     63.11 o 
  -1   6   1     1528.68     1380.44     12.91 o 
   0   6   1    18498.39    18326.41    101.62 o 
   1   6   1     1515.69     1370.71     11.62 o 
   2   6   1     9913.69    10639.72     56.69 o 
   3   6   1     1366.06     1744.72     14.55 o 
   4   6   1     8378.56     8437.97     46.23 o 
   5   6   1     4921.55     5293.80     34.42 o 
  -6   7   1    18935.52    19192.64     82.10 o 
  -5   7   1     1973.94     2416.42     14.79 o 
  -4   7   1      414.97      569.58      6.88 o 
  -3   7   1     6238.41     6052.38     31.46 o 
  -2   7   1      533.48      276.31      6.29 o 
  -1   7   1    10937.29    10022.69     55.61 o 
   0   7   1    10104.84     9337.42     51.55 o 
   1   7   1    11292.80    10364.82     51.61 o 
   2   7   1      522.14      256.31      5.82 o 
   3   7   1     6272.12     6163.37     32.93 o 
   4   7   1      377.87      533.53      9.94 o 
   5   7   1     1975.09     2443.05     18.18 o 
   6   7   1    19029.74    19193.86    108.39 o 
  -7   8   1      713.77      646.84      8.77 o 
  -6   8   1     1899.86     2093.17     14.23 o 
  -5   8   1    12295.39    12932.47     58.15 o 
  -4   8   1     1063.18     1102.07     10.44 o 
  -3   8   1        6.81        6.39      3.35 o 
  -2   8   1     6356.97     5880.78     35.03 o 
  -1   8   1     1430.77     1472.92     13.56 o 
   0   8   1     6283.89     6848.66     40.04 o 
   1   8   1     1435.33     1472.51     11.76 o 
   2   8   1     6451.89     5981.59     35.00 o 
   3   8   1        4.72       12.85      3.01 o 
   4   8   1     1073.44     1149.54     10.90 o 
   5   8   1    12332.80    12952.68     69.84 o 
   6   8   1     1888.18     2084.88     21.59 o 
   7   8   1      714.37      638.45     11.76 o 
  -8   9   1     2867.59     3103.15     19.64 o 
  -7   9   1     2097.10     2051.31     14.89 o 
  -6   9   1      129.19      168.15      4.93 o 
  -5   9   1     1045.84      868.60     10.55 o 
  -4   9   1     6457.69     5954.42     32.44 o 
  -3   9   1     3106.29     3038.32     20.97 o 
  -2   9   1     4449.25     3685.84     22.53 o 
  -1   9   1      716.00      878.12     11.78 o 
   0   9   1       10.94       18.12      3.96 o 
   1   9   1      622.55      806.51      9.17 o 
   2   9   1     4450.02     3689.99     24.53 o 
   3   9   1     3152.95     3106.64     18.96 o 
   4   9   1     6460.16     5941.26     31.74 o 
   5   9   1     1073.64      886.69     10.61 o 
   6   9   1      122.21      154.28      6.18 o 
   7   9   1     2035.81     2002.69     18.14 o 
   8   9   1     2877.30     3086.59     26.13 o 
  -9  10   1       28.33       26.92      5.74 o 
  -8  10   1     3964.29     4152.28     26.20 o 
  -7  10   1      818.32      841.89      9.88 o 
  -6  10   1    10398.20    10919.08     48.67 o 
  -5  10   1      253.97      237.96      6.12 o 
  -4  10   1     2647.17     2704.16     18.88 o 
  -3  10   1     1080.11      979.93     11.77 o 
  -2  10   1      494.59      582.85      9.49 o 
  -1  10   1     1381.58     1294.67     12.93 o 
   0  10   1      922.46      815.45     11.25 o 
   1  10   1     1435.82     1297.58     12.70 o 
   2  10   1      500.65      583.45      9.33 o 
   3  10   1     1043.59      941.00      9.91 o 
   4  10   1     2586.92     2648.83     17.94 o 
   5  10   1      241.51      233.73      7.10 o 
   6  10   1    10306.69    10891.11     61.74 o 
   7  10   1      827.42      857.82     12.84 o 
   8  10   1     3919.03     4084.50     29.55 o 
   9  10   1       32.02       29.05      7.07 o 
 -10  11   1     1857.17     1773.97     19.03 o 
  -9  11   1     3412.40     3408.98     23.08 o 
  -8  11   1       98.01      125.81      6.52 o 
  -7  11   1     9031.14     9226.04     45.96 o 
  -6  11   1     1250.53     1361.32     14.56 o 
  -5  11   1     8190.62     8168.22     43.41 o 
  -4  11   1      636.24      641.85     11.13 o 
  -3  11   1     3589.07     3777.89     25.77 o 
  -2  11   1       17.19        9.06      4.94 o 
  -1  11   1      968.43     1042.88     12.42 o 
   0  11   1     2812.45     2402.52     20.22 o 
   1  11   1      966.63     1027.39     12.09 o 
   2  11   1       16.88       11.14      4.17 o 
   3  11   1     3616.99     3805.42     25.01 o 
   4  11   1      645.67      646.80     10.51 o 
   5  11   1     8091.07     8059.33     42.50 o 
   6  11   1     1254.29     1352.00     14.77 o 
   7  11   1     9067.78     9238.08     58.75 o 
   8  11   1       93.21      110.73      7.43 o 
   9  11   1     3388.12     3365.00     27.10 o 
  10  11   1     1855.15     1749.33     19.46 o 
 -11  12   1      839.32      868.81     15.53 o 
 -10  12   1     3981.87     4263.27     29.60 o 
  -9  12   1      683.41      686.38     12.08 o 
  -8  12   1     9135.49     9528.55     48.17 o 
  -7  12   1      304.48      376.22      9.28 o 
  -6  12   1    14478.45    14327.99     70.73 o 
  -5  12   1      184.89      142.67      7.43 o 
  -4  12   1    11025.20    11103.73     60.65 o 
  -3  12   1      923.89      710.89     12.02 o 
  -2  12   1     2457.82     2625.69     22.17 o 
  -1  12   1     4264.55     4476.62     31.65 o 
   0  12   1      196.47      296.18      9.08 o 
   1  12   1     4287.36     4503.15     29.63 o 
   2  12   1     2481.93     2671.98     22.58 o 
   3  12   1      933.14      710.56     11.11 o 
   4  12   1    11107.88    11224.55     65.15 o 
   5  12   1      184.03      139.55      6.88 o 
   6  12   1    14493.03    14110.09     80.69 o 
   7  12   1      304.05      352.02     11.40 o 
   8  12   1     9161.61     9491.13     64.36 o 
   9  12   1      708.07      729.80     17.75 o 
  10  12   1     3960.88     4265.38     40.02 o 
  11  12   1      826.82      819.83     16.82 o 
 -12  13   1     2927.95     3104.96     26.15 o 
 -11  13   1      528.76      532.00     13.73 o 
 -10  13   1      117.11      130.43      8.51 o 
  -9  13   1     1124.91     1336.06     15.37 o 
  -8  13   1      104.93      100.76      7.02 o 
  -7  13   1     3093.42     3306.90     22.99 o 
  -6  13   1       86.91       91.69      6.45 o 
  -5  13   1     6767.62     7266.76     44.13 o 
  -4  13   1      182.26      175.63      8.03 o 
  -3  13   1     5021.99     4871.71     34.14 o 
  -2  13   1     3361.50     3701.02     30.39 o 
  -1  13   1      483.43      431.09     12.60 o 
   0  13   1     4580.93     5010.14     37.29 o 
   1  13   1      482.17      450.67     11.44 o 
   2  13   1     3360.78     3685.45     29.52 o 
   3  13   1     5053.71     4926.80     35.55 o 
   4  13   1      182.88      167.63      9.13 o 
   5  13   1     6916.55     7328.09     52.30 o 
   6  13   1       87.29       83.56      9.59 o 
   7  13   1     3091.03     3349.95     31.30 o 
   8  13   1      105.41       82.14      9.12 o 
   9  13   1     1108.02     1312.54     20.52 o 
  10  13   1       99.65      126.03     13.70 o 
  11  13   1      523.95      523.10     17.52 o 
  12  13   1     2939.68     3123.35     48.00 o 
 -13  14   1      936.76     1019.79     18.52 o 
 -12  14   1      415.80      440.36     13.18 o 
 -11  14   1     1310.68     1400.44     19.37 o 
 -10  14   1      801.31      823.46     15.75 o 
  -9  14   1       41.34       37.77      7.38 o 
  -8  14   1      245.48      350.29     10.77 o 
  -7  14   1      282.47      306.42     10.18 o 
  -6  14   1      280.19      345.20     10.29 o 
  -5  14   1      406.75      488.72     12.16 o 
  -4  14   1      714.09      624.80     13.65 o 
  -3  14   1      158.51      127.09      8.70 o 
  -2  14   1      277.85      326.97     12.22 o 
  -1  14   1     3457.16     3136.08     32.62 o 
   0  14   1       55.70      105.43      8.33 o 
   1  14   1     3510.15     3194.95     27.76 o 
   2  14   1      282.27      340.03     10.39 o 
   3  14   1      138.83      119.67      8.24 o 
   4  14   1      729.31      618.99     13.96 o 
   5  14   1      405.28      503.33     14.73 o 
   6  14   1      337.97      423.02     13.47 o 
   7  14   1      283.02      300.83     11.81 o 
   8  14   1      225.73      305.85     12.19 o 
   9  14   1       45.71       36.21      9.24 o 
  10  14   1      808.24      819.31     18.84 o 
  11  14   1     1317.25     1400.64     25.36 o 
  12  14   1      414.39      436.09     24.05 o 
  13  14   1      939.08      997.23     45.65 o 
 -14  15   1      555.53      519.94     19.92 o 
 -13  15   1      917.11      921.80     21.31 o 
 -12  15   1      180.34      198.66     13.40 o 
 -11  15   1      426.34      419.39     15.13 o 
 -10  15   1      278.85      316.94     13.64 o 
  -9  15   1      482.41      436.67     15.04 o 
  -8  15   1       58.90       75.27      9.13 o 
  -7  15   1     1154.98     1189.33     20.06 o 
  -6  15   1       50.04       52.72     10.30 o 
  -5  15   1      630.39      645.90     17.51 o 
  -4  15   1       37.74       22.71      9.97 o 
  -3  15   1      109.01      138.92     11.89 o 
  -2  15   1       71.81       73.65     11.77 o 
  -1  15   1     1148.59     1335.29     21.77 o 
   0  15   1     3935.90     4477.83     46.74 o 
   1  15   1     1161.74     1333.56     20.27 o 
   2  15   1       63.66       78.14      9.81 o 
   3  15   1      115.83      125.69      9.94 o 
   4  15   1       39.31       27.83      8.76 o 
   5  15   1      615.38      638.22     16.52 o 
   6  15   1       38.09       29.89      9.13 o 
   7  15   1     1169.05     1185.02     20.52 o 
   8  15   1       50.09       50.80     10.92 o 
   9  15   1      482.19      419.01     16.27 o 
  10  15   1      284.05      350.90     15.22 o 
  11  15   1      423.40      399.26     18.81 o 
  12  15   1      180.92      204.96     19.56 o 
  13  15   1      910.58      925.99     45.08 o 
  14  15   1      549.97      510.57     36.67 o 
 -15  16   1      103.24       88.63     28.73 o 
 -14  16   1     1266.63     1391.98     36.62 o 
 -13  16   1      413.44      428.41     20.95 o 
 -12  16   1     1947.34     2083.70     36.02 o 
 -11  16   1       75.61       82.11     15.16 o 
 -10  16   1     1070.22     1083.40     27.03 o 
  -9  16   1       85.45       89.43     14.13 o 
  -8  16   1      533.81      627.87     19.11 o 
  -7  16   1      808.15      800.91     20.29 o 
  -6  16   1     1978.77     1932.76     27.64 o 
  -5  16   1       20.40       12.64     10.06 o 
  -4  16   1      275.60      311.69     15.26 o 
  -3  16   1      346.75      419.89     15.04 o 
  -2  16   1     3237.48     3409.59     35.45 o 
  -1  16   1      484.34      515.33     16.95 o 
   0  16   1     3068.83     2766.94     31.76 o 
   1  16   1      489.59      522.39     16.25 o 
   2  16   1     3222.88     3438.55     33.36 o 
   3  16   1      348.32      416.52     14.32 o 
   4  16   1      285.63      319.85     12.99 o 
   5  16   1       12.92       10.85      9.32 o 
   6  16   1     1960.96     1863.39     25.21 o 
   7  16   1      817.72      848.59     19.01 o 
   8  16   1      539.62      591.37     17.38 o 
   9  16   1       82.84      110.64     15.80 o 
  10  16   1     1080.86     1050.57     21.46 o 
  11  16   1       70.77       49.57     12.95 o 
  12  16   1     1937.95     2024.41     42.99 o 
  13  16   1      415.05      442.15     26.51 o 
  14  16   1     1279.07     1329.09     38.86 o 
  15  16   1      108.19      112.69     17.83 o 
 -15  17   1      857.80      990.94     44.71 o 
 -14  17   1       49.49       65.70     19.29 o 
 -13  17   1     3472.52     3524.52     67.61 o 
 -12  17   1       94.64       91.14     18.26 o 
 -11  17   1     3028.13     3181.12     54.65 o 
 -10  17   1      332.93      361.62     19.69 o 
  -9  17   1      884.87      839.50     26.29 o 
  -8  17   1      409.48      381.24     19.87 o 
  -7  17   1      373.88      330.92     17.32 o 
  -6  17   1     1354.37     1470.66     25.59 o 
  -5  17   1       19.49       21.10     10.45 o 
  -4  17   1       62.56       79.98     11.20 o 
  -3  17   1     3333.02     3179.67     35.13 o 
  -2  17   1       10.93       26.96     10.51 o 
  -1  17   1     5412.14     4994.09     51.43 o 
   0  17   1      334.98      250.93     13.58 o 
   1  17   1     5411.16     4933.01     56.88 o 
   2  17   1       12.70       19.13      9.77 o 
   3  17   1     3290.62     3153.98     33.07 o 
   4  17   1       53.11       76.34     12.41 o 
   5  17   1       21.02       20.77     10.12 o 
   6  17   1     1347.90     1510.18     24.05 o 
   7  17   1      375.15      344.19     15.44 o 
   8  17   1      392.96      371.37     16.24 o 
   9  17   1      890.87      846.40     20.68 o 
  10  17   1      335.60      351.62     15.66 o 
  11  17   1     3051.32     3261.03     40.15 o 
  12  17   1       97.88      103.66     16.71 o 
  13  17   1     3485.29     3621.96     59.20 o 
  14  17   1       49.97       53.72     21.62 o 
  15  17   1      854.34      977.43     37.88 o 
 -14  18   1     1315.93     1394.16     44.68 o 
 -13  18   1       65.14       77.85     17.81 o 
 -12  18   1     3131.86     3258.27     60.43 o 
 -11  18   1        4.66       -8.24     15.33 o 
 -10  18   1     3351.58     3407.56     64.65 o 
  -9  18   1      777.31      759.61     43.69 o 
  -8  18   1      258.73      280.16     16.50 o 
  -7  18   1      841.38      908.38     21.14 o 
  -6  18   1       80.23      144.27     13.75 o 
  -5  18   1     1140.48     1165.92     33.80 o 
  -4  18   1      847.56      842.69     21.20 o 
  -3  18   1       25.00       11.55     11.05 o 
  -2  18   1     4226.46     4430.01     44.00 o 
  -1  18   1       52.64       58.83     11.64 o 
   0  18   1     3158.63     3358.98     37.42 o 
   1  18   1       50.71       34.18     11.41 o 
   2  18   1     4175.37     4462.28     41.23 o 
   3  18   1       35.01       19.59     12.56 o 
   4  18   1      847.57      851.04     20.15 o 
   5  18   1     1133.63     1125.27     22.50 o 
   6  18   1       79.96      148.79     13.24 o 
   7  18   1      854.39      886.94     22.08 o 
   8  18   1      275.13      307.37     19.78 o 
   9  18   1      769.93      749.36     21.32 o 
  10  18   1     3362.06     3396.59     41.78 o 
  11  18   1        4.62      -11.85     13.52 o 
  12  18   1     3165.24     3333.19     47.80 o 
  13  18   1       63.92       97.42     22.65 o 
  14  18   1     1304.62     1405.27     51.95 o 
 -13  19   1     1327.70     1342.09     59.31 o 
 -12  19   1       30.95       11.86     16.21 o 
 -11  19   1     1510.07     1667.34     45.48 o 
 -10  19   1        6.04      -18.63     15.50 o 
  -9  19   1     1392.95     1469.89     32.15 o 
  -8  19   1      927.44      945.06     31.15 o 
  -7  19   1       14.29       24.03     14.58 o 
  -6  19   1      918.60      869.63     25.37 o 
  -5  19   1      167.36      151.39     19.46 o 
  -4  19   1      385.14      438.79     19.09 o 
  -3  19   1      798.92      789.90     23.30 o 
  -2  19   1       17.97       53.68     13.28 o 
  -1  19   1     1765.07     1691.89     29.94 o 
   0  19   1        7.28        6.27     12.28 o 
   1  19   1     1733.16     1629.39     38.16 o 
   2  19   1       19.84       47.26     13.24 o 
   3  19   1      811.66      807.58     21.70 o 
   4  19   1      385.05      394.45     17.05 o 
   5  19   1      167.19      135.49     14.37 o 
   6  19   1      929.12      954.38     23.98 o 
   7  19   1       14.57       14.16     13.33 o 
   8  19   1      929.09     1010.66     24.96 o 
   9  19   1     1406.05     1476.26     28.28 o 
  10  19   1        8.02      -18.22     15.01 o 
  11  19   1     1507.38     1605.12     36.91 o 
  12  19   1       30.49       35.60     19.04 o 
  13  19   1     1316.79     1314.25     48.39 o 
 -11  20   1       22.72       11.75     16.42 o 
 -10  20   1      479.79      433.40     34.73 o 
  -9  20   1       33.27       29.13     17.86 o 
  -8  20   1        2.67      -13.27     17.35 o 
  -7  20   1      931.47      896.45     27.63 o 
  -6  20   1      332.90      352.01     23.27 o 
  -5  20   1      262.84      255.93     18.01 o 
  -4  20   1       24.16       27.32     14.02 o 
  -3  20   1      100.65       75.40     14.56 o 
  -2  20   1      746.42      903.59     25.16 o 
  -1  20   1       42.21       61.39     14.15 o 
   0  20   1     1187.52     1169.07     27.10 o 
   1  20   1       44.14       79.04     14.44 o 
   2  20   1      761.42      926.64     25.22 o 
   3  20   1      105.05       83.57     14.75 o 
   4  20   1       22.16       20.25     12.82 o 
   5  20   1      258.31      248.89     17.67 o 
   6  20   1      326.23      362.19     18.35 o 
   7  20   1      937.05      912.71     24.80 o 
   8  20   1        2.14       14.56     13.62 o 
   9  20   1       27.29       -2.63     13.92 o 
  10  20   1      493.17      413.71     22.02 o 
  11  20   1       21.85      -11.75     16.07 o 
  -9  21   1       78.59       85.52     19.52 o 
  -8  21   1       17.12       16.88     18.03 o 
  -7  21   1      119.24      123.26     16.94 o 
  -6  21   1      447.01      439.65     21.42 o 
  -5  21   1      194.78      189.04     17.68 o 
  -4  21   1       68.97       71.67     15.65 o 
  -3  21   1       20.66       19.62     14.20 o 
  -2  21   1        6.79       -6.29     13.50 o 
  -1  21   1      405.68      382.69     19.87 o 
   0  21   1      148.35      127.97     15.99 o 
   1  21   1      423.53      405.98     19.91 o 
   2  21   1        6.72        6.18     13.89 o 
   3  21   1       18.27       16.31     17.06 o 
   4  21   1       66.60       69.86     15.84 o 
   5  21   1      186.05      177.26     16.37 o 
   6  21   1      453.24      428.98     19.63 o 
   7  21   1      119.42      114.98     15.60 o 
   8  21   1       18.87       -4.10     13.94 o 
   9  21   1       78.74       92.46     17.81 o 
  -7  22   1        3.88      -13.59     18.05 o 
  -6  22   1      356.72      303.57     20.46 o 
  -5  22   1      175.75      188.42     18.56 o 
  -4  22   1      156.06      122.23     17.16 o 
  -3  22   1       53.10       27.09     15.55 o 
  -2  22   1       32.24       -2.53     17.00 o 
  -1  22   1      195.44      192.69     18.19 o 
   0  22   1       67.05       43.61     15.60 o 
   1  22   1      199.34      189.36     18.21 o 
   2  22   1       31.86       13.99     15.30 o 
   3  22   1       49.81       13.31     15.30 o 
   4  22   1      140.28      114.85     17.23 o 
   5  22   1      177.33      184.46     18.51 o 
   6  22   1      371.02      328.57     19.14 o 
   7  22   1        5.27        4.09     14.93 o 
  -3  23   1      466.15      462.43     23.13 o 
  -2  23   1      254.20      235.41     20.03 o 
  -1  23   1       23.28       -2.47     16.07 o 
   0  23   1      211.71      238.63     23.08 o 
   1  23   1       20.84       -1.77     16.07 o 
   2  23   1      247.43      279.83     20.58 o 
   3  23   1      446.82      465.07     23.51 o 
   0   0   2   163835.12   150168.45   1882.71 o 
  -1   1   2    18809.12    19940.11    205.02 o 
   0   1   2      400.39      380.66      6.34 o 
   1   1   2    19099.57    20609.86    155.57 o 
  -2   2   2    51740.86    53666.96    346.78 o 
  -1   2   2     1510.34     1315.06     10.06 o 
   0   2   2    82313.54    81302.96    400.71 o 
   1   2   2     1452.62     1284.80     16.02 o 
   2   2   2    51697.79    53568.80    347.41 o 
  -3   3   2     9892.58     8959.89     66.20 o 
  -2   3   2      458.02      494.18      8.19 o 
  -1   3   2     6627.01     7022.39     37.46 o 
   0   3   2     1842.85     1998.97     13.71 o 
   1   3   2     6305.66     6773.19     37.30 o 
   2   3   2      407.55      431.58      6.45 o 
   3   3   2     9883.18     9047.84     62.93 o 
  -4   4   2     7167.73     6660.65     48.67 o 
  -3   4   2     1143.21     1149.22      9.85 o 
  -2   4   2     4138.32     4555.40     25.03 o 
  -1   4   2     3539.52     3463.43     21.13 o 
   0   4   2      236.95      410.81      7.17 o 
   1   4   2     3460.35     3388.73     20.93 o 
   2   4   2     4156.54     4546.83     26.46 o 
   3   4   2     1088.83     1124.38      9.24 o 
   4   4   2     6827.87     6416.57     47.83 o 
  -5   5   2    25504.13    27075.20    180.13 o 
  -4   5   2      478.30      632.37      7.99 o 
  -3   5   2      415.55      479.04      6.51 o 
  -2   5   2     3784.77     3687.59     27.96 o 
  -1   5   2     1212.91     1192.64     12.84 o 
   0   5   2     3561.17     3632.20     22.36 o 
   1   5   2     1203.22     1199.68     12.19 o 
   2   5   2     3703.28     3595.90     26.17 o 
   3   5   2      383.44      469.44      6.31 o 
   4   5   2      459.98      603.59      7.25 o 
   5   5   2    25370.80    27130.28    179.33 o 
  -6   6   2    19985.10    18672.30    113.35 o 
  -5   6   2       60.63      102.48      3.87 o 
  -4   6   2     5564.39     5687.82     27.79 o 
  -3   6   2     4439.25     4336.76     23.97 o 
  -2   6   2     1840.81     1819.46     14.20 o 
  -1   6   2     5179.31     4587.97     27.48 o 
   0   6   2      166.70      152.17      6.60 o 
   1   6   2     5048.85     4521.08     30.45 o 
   2   6   2     1767.35     1777.47     16.52 o 
   3   6   2     4436.73     4348.39     29.54 o 
   4   6   2     5560.84     5638.20     35.31 o 
   5   6   2       55.91       91.60      4.49 o 
   6   6   2    20067.79    18825.20    134.25 o 
  -7   7   2    10652.17     9359.44     72.76 o 
  -6   7   2       93.72       74.56      3.93 o 
  -5   7   2    20289.85    22135.86     95.30 o 
  -4   7   2     1570.82     1649.87     12.17 o 
  -3   7   2      965.36      816.04      8.71 o 
  -2   7   2     8951.01     8884.04     66.84 o 
  -1   7   2     2218.92     2441.11     17.55 o 
   0   7   2     4554.67     4142.08     29.02 o 
   1   7   2     2228.22     2451.93     23.14 o 
   2   7   2     8825.90     8745.74     53.47 o 
   3   7   2      855.89      724.91     11.01 o 
   4   7   2     1518.33     1611.93     12.96 o 
   5   7   2    20383.83    22238.19    114.15 o 
   6   7   2       99.14       86.07      4.56 o 
   7   7   2    10647.97     9300.17     69.63 o 
  -8   8   2     1829.62     1542.19     18.26 o 
  -7   8   2      933.73      879.37      9.42 o 
  -6   8   2     7426.67     7245.72     34.03 o 
  -5   8   2      109.58      120.86      4.15 o 
  -4   8   2     4461.16     4797.79     28.43 o 
  -3   8   2     1024.12     1035.42     10.68 o 
  -2   8   2     1763.27     2185.47     15.81 o 
  -1   8   2     1390.10     1024.29     10.64 o 
   0   8   2     9977.59     9157.22     56.15 o 
   1   8   2     1424.31     1047.07     13.05 o 
   2   8   2     1771.53     2201.08     17.59 o 
   3   8   2      959.73      991.70     12.23 o 
   4   8   2     4444.91     4780.65     27.73 o 
   5   8   2      114.17      118.25      5.20 o 
   6   8   2     7530.74     7361.53     40.13 o 
   7   8   2      967.53      911.65     11.05 o 
   8   8   2     1766.09     1542.97     20.70 o 
  -9   9   2     2433.88     2696.10     30.74 o 
  -8   9   2     1094.19     1071.75     10.92 o 
  -7   9   2      265.04      263.66      6.42 o 
  -6   9   2     2892.77     2919.74     17.51 o 
  -5   9   2     8832.34     8695.85     42.19 o 
  -4   9   2      833.70      784.57     10.51 o 
  -3   9   2      570.86      591.58      9.13 o 
  -2   9   2       33.62       53.67      4.09 o 
  -1   9   2      206.67      136.37      5.64 o 
   0   9   2      822.59      683.48     10.36 o 
   1   9   2      202.89      127.73      5.47 o 
   2   9   2       47.56       70.23      4.90 o 
   3   9   2      565.76      587.95     10.74 o 
   4   9   2      861.58      803.98      9.03 o 
   5   9   2     8842.88     8746.83     76.29 o 
   6   9   2     2890.14     2939.99     20.68 o 
   7   9   2      267.50      262.84      7.59 o 
   8   9   2     1114.34     1097.15     12.90 o 
   9   9   2     2449.89     2667.60     31.88 o 
 -10  10   2     1968.62     1656.56     25.69 o 
  -9  10   2     1706.88     1741.59     16.98 o 
  -8  10   2     1258.15     1198.22     13.00 o 
  -7  10   2     4382.50     4431.28     26.14 o 
  -6  10   2      550.80      519.96      9.32 o 
  -5  10   2     6655.56     6290.20     32.94 o 
  -4  10   2     1504.45     1412.14     13.61 o 
  -3  10   2      406.43      439.65      8.60 o 
  -2  10   2     1123.43      986.01     10.99 o 
  -1  10   2      978.20     1069.94     13.28 o 
   0  10   2       21.91       21.36      4.80 o 
   1  10   2     1020.45     1105.84     13.19 o 
   2  10   2     1133.38     1021.48     12.81 o 
   3  10   2      421.59      437.58     12.96 o 
   4  10   2     1506.26     1387.31     14.27 o 
   5  10   2     6653.53     6312.80     35.57 o 
   6  10   2      530.58      519.29      9.69 o 
   7  10   2     4402.81     4445.40     28.55 o 
   8  10   2     1272.87     1201.48     13.99 o 
   9  10   2     1713.66     1753.17     17.04 o 
  10  10   2     1995.11     1729.35     37.72 o 
 -11  11   2     3224.06     3184.81     43.66 o 
 -10  11   2     1139.57     1196.54     19.49 o 
  -9  11   2     2278.21     2276.27     20.03 o 
  -8  11   2     7103.89     7024.50     37.56 o 
  -7  11   2     1016.73     1011.45     12.59 o 
  -6  11   2     9352.53     9296.11     46.00 o 
  -5  11   2      324.72      292.78      7.72 o 
  -4  11   2     8033.70     7927.24     43.97 o 
  -3  11   2     1916.93     1994.21     16.35 o 
  -2  11   2       97.23      139.14      5.55 o 
  -1  11   2     3701.91     3436.49     26.20 o 
   0  11   2      210.15      202.68      7.36 o 
   1  11   2     3765.23     3528.69     26.31 o 
   2  11   2       85.49      122.61      6.53 o 
   3  11   2     1925.14     1971.02     20.51 o 
   4  11   2     8080.54     7881.98     53.00 o 
   5  11   2      323.50      297.89      9.41 o 
   6  11   2     9407.56     9218.51     56.05 o 
   7  11   2     1020.42      984.15     16.45 o 
   8  11   2     7036.41     6900.22     48.94 o 
   9  11   2     2275.98     2295.79     21.87 o 
  10  11   2     1121.14     1180.58     16.53 o 
  11  11   2     3158.45     3112.27     41.49 o 
 -12  12   2     2919.13     2764.32     32.85 o 
 -11  12   2      432.19      522.46     13.18 o 
 -10  12   2      364.71      452.64     12.05 o 
  -9  12   2     3218.99     3239.72     24.75 o 
  -8  12   2      278.49      216.81      7.90 o 
  -7  12   2     7411.32     7827.49     41.25 o 
  -6  12   2     2677.38     2413.78     19.64 o 
  -5  12   2     6018.66     6057.93     36.61 o 
  -4  12   2      971.02      884.86     14.27 o 
  -3  12   2     3045.23     2973.66     24.50 o 
  -2  12   2     1786.15     1737.61     18.74 o 
  -1  12   2      153.28      152.06      8.85 o 
   0  12   2    20167.42    20088.71    116.78 o 
   1  12   2      158.75      175.42     11.67 o 
   2  12   2     1856.08     1836.65     18.81 o 
   3  12   2     3082.88     2980.52     26.96 o 
   4  12   2      981.56      886.20     14.27 o 
   5  12   2     6025.41     6044.35     40.74 o 
   6  12   2     2667.98     2460.89     22.99 o 
   7  12   2     7452.27     7889.20     50.34 o 
   8  12   2      304.05      228.89     11.12 o 
   9  12   2     3136.03     3161.69     30.11 o 
  10  12   2      350.02      434.59     14.24 o 
  11  12   2      427.85      488.73     17.38 o 
  12  12   2     2852.58     2638.38     54.01 o 
 -13  13   2     3927.71     4068.88     46.86 o 
 -12  13   2      111.01       91.59     10.56 o 
 -11  13   2     2389.82     2480.97     24.18 o 
 -10  13   2      212.98      256.15     10.38 o 
  -9  13   2      110.79      127.79      8.82 o 
  -8  13   2     1329.01     1337.82     17.49 o 
  -7  13   2       75.57      110.51      8.11 o 
  -6  13   2     3626.19     3670.36     32.07 o 
  -5  13   2     1563.24     1619.12     20.34 o 
  -4  13   2     2960.25     2818.46     26.68 o 
  -3  13   2     1600.75     1634.97     20.07 o 
  -2  13   2     1249.68     1183.59     21.87 o 
  -1  13   2     8412.26     8878.98     59.47 o 
   0  13   2       98.86      163.25     10.61 o 
   1  13   2     8474.00     8936.07     63.65 o 
   2  13   2     1239.11     1165.72     19.72 o 
   3  13   2     1594.34     1643.40     22.90 o 
   4  13   2     3008.89     2846.42     28.18 o 
   5  13   2     1556.98     1644.86     20.99 o 
   6  13   2     3626.61     3620.05     32.24 o 
   7  13   2       79.42      119.08     10.70 o 
   8  13   2     1452.13     1492.84     23.53 o 
   9  13   2      126.94      138.35     11.58 o 
  10  13   2      200.09      240.76     13.06 o 
  11  13   2     2395.69     2515.07     35.67 o 
  12  13   2      108.32      102.08     26.41 o 
  13  13   2     3918.63     4171.49    115.12 o 
 -14  14   2     1276.04     1155.17     41.38 o 
 -13  14   2       83.32       91.06     11.79 o 
 -12  14   2     2736.87     2855.35     29.57 o 
 -11  14   2       87.24      112.01     10.90 o 
 -10  14   2      901.27      896.88     20.87 o 
  -9  14   2      128.26      105.80     10.04 o 
  -8  14   2     1120.10     1093.18     16.52 o 
  -7  14   2      339.55      286.57     10.86 o 
  -6  14   2      480.61      505.79     14.62 o 
  -5  14   2     2364.50     2431.29     25.38 o 
  -4  14   2      739.52      673.52     15.33 o 
  -3  14   2      467.62      518.53     15.65 o 
  -2  14   2     1441.37     1470.11     18.65 o 
  -1  14   2      189.64      251.65      9.99 o 
   0  14   2     8237.09     7626.62     49.27 o 
   1  14   2      206.93      280.73     12.22 o 
   2  14   2     1457.93     1488.72     26.72 o 
   3  14   2      473.76      526.61     19.11 o 
   4  14   2      733.25      685.54     18.13 o 
   5  14   2     2213.93     2305.11     37.06 o 
   6  14   2      467.62      497.14     18.89 o 
   7  14   2      347.18      305.04     13.59 o 
   8  14   2     1125.88     1111.29     22.06 o 
   9  14   2      162.53      165.94     12.43 o 
  10  14   2      942.75      991.43     21.93 o 
  11  14   2       85.77      135.86     14.78 o 
  12  14   2     2727.73     2856.38     68.04 o 
  13  14   2       83.11       74.81     27.70 o 
  14  14   2     1275.11     1199.51     71.67 o 
 -15  15   2       24.49       10.34     22.28 o 
 -14  15   2      226.10      220.06     14.72 o 
 -13  15   2      913.47      884.78     23.02 o 
 -12  15   2      684.71      692.55     19.75 o 
 -11  15   2      351.42      354.22     14.88 o 
 -10  15   2      422.45      403.98     14.74 o 
  -9  15   2      165.81      171.15     11.96 o 
  -8  15   2       39.62       77.97      9.38 o 
  -7  15   2       27.69       39.33      9.40 o 
  -6  15   2      660.28      607.08     15.64 o 
  -5  15   2      170.19      191.01     10.69 o 
  -4  15   2      695.69      692.27     15.84 o 
  -3  15   2      807.30      879.99     19.18 o 
  -2  15   2     1093.20     1228.48     21.26 o 
  -1  15   2     2319.00     2452.53     30.01 o 
   0  15   2     1044.99     1213.68     22.26 o 
   1  15   2     2319.60     2427.34     30.24 o 
   2  15   2     1103.10     1216.24     22.44 o 
   3  15   2      796.53      895.11     20.15 o 
   4  15   2      637.58      662.13     18.93 o 
   5  15   2      143.37      159.13     12.36 o 
   6  15   2      620.57      548.72     17.93 o 
   7  15   2       26.51       36.82     10.77 o 
   8  15   2       37.41       41.92     11.19 o 
   9  15   2      166.05      178.61     13.36 o 
  10  15   2      424.98      409.87     16.21 o 
  11  15   2      362.74      396.69     19.78 o 
  12  15   2      693.39      745.83     45.38 o 
  13  15   2      917.81      886.54     48.52 o 
  14  15   2      224.96      221.14     32.37 o 
  15  15   2       24.67       -2.44     41.22 o 
 -16  16   2      172.70      123.39     26.34 o 
 -15  16   2      270.46      264.60     20.25 o 
 -14  16   2      129.32      110.43     13.91 o 
 -13  16   2     1912.23     2032.62     31.58 o 
 -12  16   2      226.91      225.63     14.60 o 
 -11  16   2     1406.89     1431.39     24.46 o 
 -10  16   2      124.62       72.86     11.87 o 
  -9  16   2      439.33      460.95     16.25 o 
  -8  16   2       42.07       49.68     15.80 o 
  -7  16   2      751.85      777.59     19.84 o 
  -6  16   2     1379.27     1399.92     23.90 o 
  -5  16   2       79.38       75.58     11.20 o 
  -4  16   2       88.78       72.93     10.97 o 
  -3  16   2      749.49      702.59     20.48 o 
  -2  16   2      482.98      581.99     19.91 o 
  -1  16   2     2652.93     2490.54     31.25 o 
   0  16   2     6299.58     6509.47     55.93 o 
   1  16   2     2572.24     2412.94     28.17 o 
   2  16   2      479.18      563.89     16.57 o 
   3  16   2      763.41      716.60     20.28 o 
   4  16   2       67.50       46.63     11.10 o 
   5  16   2       69.20       50.28     11.32 o 
   6  16   2     1339.44     1392.11     25.10 o 
   7  16   2      749.49      733.37     20.94 o 
   8  16   2       41.45       34.46     12.88 o 
   9  16   2      434.45      461.64     18.49 o 
  10  16   2      124.42       70.87     12.87 o 
  11  16   2     1384.29     1429.72     31.04 o 
  12  16   2      225.01      220.22     32.57 o 
  13  16   2     1926.11     1960.19     60.87 o 
  14  16   2      127.95      101.52     30.92 o 
  15  16   2      265.53      257.37     35.46 o 
  16  16   2      190.62      177.04     48.32 o 
 -15  17   2      216.23      214.23     23.45 o 
 -14  17   2     1381.89     1396.29     29.56 o 
 -13  17   2      123.94      113.34     22.90 o 
 -12  17   2     2302.93     2387.84     35.12 o 
 -11  17   2        1.29      -19.49     12.99 o 
 -10  17   2     1905.83     1845.93     33.10 o 
  -9  17   2      928.50      893.81     26.04 o 
  -8  17   2       39.10       38.41     14.37 o 
  -7  17   2     1775.37     1725.98     27.69 o 
  -6  17   2      300.75      350.71     15.84 o 
  -5  17   2     1170.75     1208.60     23.31 o 
  -4  17   2      714.56      663.05     21.64 o 
  -3  17   2       10.34       11.83     11.80 o 
  -2  17   2     1841.18     1727.31     29.94 o 
  -1  17   2      472.99      473.76     19.09 o 
   0  17   2     4164.93     3997.85     37.94 o 
   1  17   2      472.17      448.11     15.28 o 
   2  17   2     1845.01     1785.89     25.36 o 
   3  17   2        6.09        0.36     10.01 o 
   4  17   2      712.65      700.07     18.75 o 
   5  17   2     1131.64     1139.16     21.75 o 
   6  17   2      303.85      364.73     16.36 o 
   7  17   2     1754.20     1707.38     28.68 o 
   8  17   2       36.42       47.86     13.00 o 
   9  17   2      940.18      969.92     24.73 o 
  10  17   2     1911.60     1821.54     30.53 o 
  11  17   2        1.32      -25.91     17.27 o 
  12  17   2     2303.34     2429.42     66.68 o 
  13  17   2      123.06      164.90     32.36 o 
  14  17   2     1372.38     1466.64     57.98 o 
  15  17   2      226.80      243.30     36.53 o 
 -14  18   2      270.03      223.23     23.86 o 
 -13  18   2     1722.01     1673.45     35.20 o 
 -12  18   2       77.10       89.16     15.91 o 
 -11  18   2     2114.84     2153.92     40.18 o 
 -10  18   2      462.22      430.88     21.59 o 
  -9  18   2     1317.50     1262.81     30.48 o 
  -8  18   2     1897.53     2044.28     44.13 o 
  -7  18   2       10.70       28.54     14.45 o 
  -6  18   2     3228.36     3344.95     43.64 o 
  -5  18   2      131.27       96.90     15.09 o 
  -4  18   2      956.33      922.66     25.02 o 
  -3  18   2     1293.55     1439.76     28.76 o 
  -2  18   2      122.60       98.73     14.35 o 
  -1  18   2     1908.23     2073.42     29.83 o 
   0  18   2        0.67      -10.78     10.84 o 
   1  18   2     1941.58     2110.94     27.95 o 
   2  18   2      127.08       92.93     12.01 o 
   3  18   2     1279.54     1457.08     24.59 o 
   4  18   2      952.22      917.29     21.06 o 
   5  18   2      130.62      123.36     12.82 o 
   6  18   2     3215.15     3421.01     36.70 o 
   7  18   2        9.71        9.32     11.86 o 
   8  18   2     1910.21     2005.79     41.23 o 
   9  18   2     1311.67     1326.94     25.18 o 
  10  18   2      457.88      416.93     17.33 o 
  11  18   2     2120.91     2261.09     66.67 o 
  12  18   2       77.42       95.11     23.04 o 
  13  18   2     1728.20     1749.86     45.98 o 
  14  18   2      272.28      275.80     27.12 o 
 -12  19   2     1274.73     1265.06     38.20 o 
 -11  19   2       57.20       31.81     20.04 o 
 -10  19   2     1124.38     1159.35     35.86 o 
  -9  19   2      405.75      333.68     27.35 o 
  -8  19   2      169.76      164.94     21.23 o 
  -7  19   2     1782.46     1792.68     40.59 o 
  -6  19   2        0.66       -5.02     14.38 o 
  -5  19   2     1332.72     1238.47     29.09 o 
  -4  19   2      151.96       80.11     15.23 o 
  -3  19   2      275.72      299.88     18.35 o 
  -2  19   2     1031.96     1003.87     23.39 o 
  -1  19   2      119.01      139.19     14.83 o 
   0  19   2      755.89      620.58     19.89 o 
   1  19   2      120.17      107.48     12.56 o 
   2  19   2     1058.21     1012.66     21.98 o 
   3  19   2      278.13      346.25     17.99 o 
   4  19   2      151.76      130.62     13.42 o 
   5  19   2     1347.85     1255.49     24.53 o 
   6  19   2        0.81       17.20     12.44 o 
   7  19   2     1801.34     1869.51     28.94 o 
   8  19   2      172.23      168.63     14.86 o 
   9  19   2      408.17      353.82     17.04 o 
  10  19   2     1136.52     1199.40     25.53 o 
  11  19   2       56.10       38.70     17.43 o 
  12  19   2     1280.88     1315.24     41.78 o 
 -11  20   2      597.38      494.28     28.27 o 
 -10  20   2       12.62      -12.20     18.92 o 
  -9  20   2      223.14      200.82     29.05 o 
  -8  20   2      623.37      651.18     29.40 o 
  -7  20   2        7.57        7.87     18.54 o 
  -6  20   2     1676.16     1768.32     30.45 o 
  -5  20   2       25.24        0.15     13.74 o 
  -4  20   2      267.27      280.90     16.71 o 
  -3  20   2      265.23      307.95     16.64 o 
  -2  20   2       26.29       -5.89     12.18 o 
  -1  20   2      736.04      785.92     22.36 o 
   0  20   2      339.21      353.36     24.43 o 
   1  20   2      698.47      773.64     27.28 o 
   2  20   2       26.24        7.23     11.75 o 
   3  20   2      273.54      297.32     15.82 o 
   4  20   2      267.85      291.94     16.02 o 
   5  20   2       28.90       27.87     12.92 o 
   6  20   2     1701.53     1747.61     28.76 o 
   7  20   2        7.31        9.46     13.24 o 
   8  20   2      615.86      682.14     21.79 o 
   9  20   2      226.16      198.38     15.94 o 
  10  20   2       11.17      -11.94     14.68 o 
  11  20   2      595.20      545.86     25.54 o 
  -9  21   2       12.19       13.26     19.12 o 
  -8  21   2        2.00        6.45     21.81 o 
  -7  21   2      372.59      284.37     23.19 o 
  -6  21   2      156.02      136.08     17.31 o 
  -5  21   2      787.84      866.03     26.63 o 
  -4  21   2        2.93      -19.59     14.19 o 
  -3  21   2       19.23       -2.72     14.11 o 
  -2  21   2       23.23        1.82     14.14 o 
  -1  21   2      260.25      259.92     18.38 o 
   0  21   2      253.93      237.68     19.52 o 
   1  21   2      254.28      272.66     18.63 o 
   2  21   2       22.21        2.87     14.37 o 
   3  21   2       17.27       -1.07     13.47 o 
   4  21   2        4.50       11.85     13.63 o 
   5  21   2      805.00      834.70     24.64 o 
   6  21   2      172.09      156.06     16.37 o 
   7  21   2      365.00      308.66     18.42 o 
   8  21   2        3.67        2.83     14.32 o 
   9  21   2       10.42       -2.54     14.54 o 
  -6  22   2       42.20        0.22     16.15 o 
  -5  22   2      351.58      337.11     21.12 o 
  -4  22   2       83.72       83.34     17.02 o 
  -3  22   2       56.86       38.16     16.02 o 
  -2  22   2      336.82      340.57     20.37 o 
  -1  22   2       29.66       21.13     15.39 o 
   0  22   2      408.10      422.75     21.60 o 
   1  22   2       37.17       36.83     16.04 o 
   2  22   2      336.48      333.82     20.42 o 
   3  22   2       59.33       40.89     16.20 o 
   4  22   2       83.91       74.13     17.56 o 
   5  22   2      339.95      336.58     19.17 o 
   6  22   2       45.80       21.70     15.66 o 
   0  23   2        2.56       -5.81     16.54 o 
   0   1   3   188182.86   195711.61   1335.87 o 
  -1   2   3    30656.18    30352.88    151.74 o 
   0   2   3     5364.00     5832.20     36.86 o 
   1   2   3    29579.17    29808.47    144.11 o 
  -2   3   3     5547.44     5125.52     28.33 o 
  -1   3   3      145.59      223.05      6.37 o 
   0   3   3       17.70       37.55      5.70 o 
   1   3   3      159.55      255.83     10.12 o 
   2   3   3     5332.82     4951.94     29.76 o 
  -3   4   3      212.25      217.69      5.29 o 
  -2   4   3       49.05      133.97      4.81 o 
  -1   4   3      547.84      469.99      7.92 o 
   0   4   3     1096.83     1176.57     11.46 o 
   1   4   3      580.40      494.58      9.75 o 
   2   4   3       47.83      137.50      4.45 o 
   3   4   3      224.22      239.60      6.24 o 
  -4   5   3     8621.31     8635.65     43.45 o 
  -3   5   3      560.33      645.71      9.05 o 
  -2   5   3     1494.20     1481.45     17.95 o 
  -1   5   3      344.87      306.79      7.21 o 
   0   5   3     2436.88     2034.91     15.79 o 
   1   5   3      358.21      327.93      7.38 o 
   2   5   3     1511.44     1491.90     12.01 o 
   3   5   3      527.90      616.63      8.03 o 
   4   5   3     8672.08     8739.20     44.90 o 
  -5   6   3    36188.27    36567.22    181.80 o 
  -4   6   3      741.50      781.36     10.21 o 
  -3   6   3     6959.24     5869.09     35.15 o 
  -2   6   3      540.59      486.36      8.77 o 
  -1   6   3     1755.84     1494.55     13.55 o 
   0   6   3      696.66      646.01      9.13 o 
   1   6   3     1791.70     1524.25     13.47 o 
   2   6   3      536.57      474.05      8.80 o 
   3   6   3     6845.00     5800.10     32.02 o 
   4   6   3      736.37      816.52      9.43 o 
   5   6   3    36596.93    36787.52    171.03 o 
  -6   7   3    17346.66    18402.11     96.74 o 
  -5   7   3      228.64      274.22      8.15 o 
  -4   7   3    24308.44    22439.09    108.75 o 
  -3   7   3       69.06       66.04      4.93 o 
  -2   7   3     2017.71     1732.40     15.37 o 
  -1   7   3     1155.38     1178.00     13.34 o 
   0   7   3       95.96       52.25      6.17 o 
   1   7   3     1137.06     1200.26     14.49 o 
   2   7   3     2036.36     1725.27     17.38 o 
   3   7   3       70.34       71.70      6.79 o 
   4   7   3    24193.19    22683.62    107.82 o 
   5   7   3      230.03      282.43      8.27 o 
   6   7   3    17396.15    18550.88     90.08 o 
  -7   8   3     9690.76     9094.59     43.55 o 
  -6   8   3     1638.19     1586.56     13.70 o 
  -5   8   3    18928.64    19463.53     89.03 o 
  -4   8   3      500.63      469.05      8.89 o 
  -3   8   3     1627.10     1377.58     14.28 o 
  -2   8   3      154.39      164.61      6.08 o 
  -1   8   3     1151.86     1177.09     12.50 o 
   0   8   3     4134.12     3462.45     27.31 o 
   1   8   3     1180.09     1160.51     14.75 o 
   2   8   3      138.29      138.48      6.87 o 
   3   8   3     1731.31     1494.14     16.80 o 
   4   8   3      499.57      446.56     15.74 o 
   5   8   3    18747.45    19324.58    103.12 o 
   6   8   3     1640.31     1602.76     14.60 o 
   7   8   3     9607.78     9088.57     53.15 o 
  -8   9   3     1610.62     1649.58     15.33 o 
  -7   9   3      700.21      723.83     10.81 o 
  -6   9   3     9309.54     9171.02     63.62 o 
  -5   9   3       12.55       31.80      5.20 o 
  -4   9   3      704.62      879.50     11.30 o 
  -3   9   3      568.78      613.01     11.27 o 
  -2   9   3      346.52      405.51      8.84 o 
  -1   9   3      379.91      365.60      8.81 o 
   0   9   3     1477.87     1240.65     17.55 o 
   1   9   3      379.70      346.27     10.72 o 
   2   9   3      319.05      376.55     10.99 o 
   3   9   3      560.90      608.32     10.30 o 
   4   9   3      723.82      910.69     12.21 o 
   5   9   3       15.44       26.45      7.19 o 
   6   9   3     9195.51     9077.62     49.28 o 
   7   9   3      705.80      707.91     12.16 o 
   8   9   3     1559.71     1593.29     15.96 o 
  -9  10   3      310.75      319.27      8.65 o 
  -8  10   3      281.78      304.26      8.45 o 
  -7  10   3      656.11      768.69     11.57 o 
  -6  10   3      726.37      728.81     11.09 o 
  -5  10   3     1127.13     1149.19     14.31 o 
  -4  10   3      129.09       81.56      6.22 o 
  -3  10   3     1288.62     1116.29     13.78 o 
  -2  10   3       60.09       40.25      5.33 o 
  -1  10   3     2502.64     2245.14     22.29 o 
   0  10   3       56.52       81.89      7.10 o 
   1  10   3     2457.08     2230.75     22.23 o 
   2  10   3       61.44       43.13      6.64 o 
   3  10   3     1287.36     1136.48     16.26 o 
   4  10   3      135.86       78.42      9.40 o 
   5  10   3     1161.40     1161.68     16.86 o 
   6  10   3      727.32      729.48     18.87 o 
   7  10   3      632.04      734.56     14.95 o 
   8  10   3      283.48      287.74      9.82 o 
   9  10   3      329.28      357.00     11.26 o 
 -10  11   3     1403.18     1470.13     17.22 o 
  -9  11   3       97.75       87.32      8.03 o 
  -8  11   3       36.07       52.81      8.03 o 
  -7  11   3      479.72      418.39     11.05 o 
  -6  11   3       91.90       89.12      7.31 o 
  -5  11   3      697.07      636.02     13.53 o 
  -4  11   3       47.11       62.76      6.50 o 
  -3  11   3      444.45      451.88     13.23 o 
  -2  11   3     8198.22     7786.50     53.31 o 
  -1  11   3     1042.56      955.10     15.96 o 
   0  11   3     4406.16     4197.99     33.76 o 
   1  11   3     1051.23      930.42     15.80 o 
   2  11   3     8386.03     7981.68     53.42 o 
   3  11   3      427.00      437.93     12.70 o 
   4  11   3       55.38       84.05      8.15 o 
   5  11   3      720.35      662.96     14.88 o 
   6  11   3       85.43       89.96     11.99 o 
   7  11   3      466.71      424.93     13.45 o 
   8  11   3       44.31       64.35      8.70 o 
   9  11   3      105.01      117.69      9.54 o 
  10  11   3     1298.63     1379.67     22.98 o 
 -11  12   3     5565.53     5939.16     43.31 o 
 -10  12   3     1210.20     1209.75     17.29 o 
  -9  12   3       10.01       26.19      8.35 o 
  -8  12   3     2298.04     2290.26     23.13 o 
  -7  12   3       62.38       36.37      8.11 o 
  -6  12   3     3426.86     3358.23     30.17 o 
  -5  12   3      453.03      454.10     13.70 o 
  -4  12   3      219.12      236.67     11.35 o 
  -3  12   3     3018.69     3224.14     29.73 o 
  -2  12   3      216.70      175.58     11.09 o 
  -1  12   3    21908.21    21748.69    127.57 o 
   0  12   3      506.37      484.92     14.92 o 
   1  12   3    22471.12    22245.35    128.34 o 
   2  12   3      218.17      178.98      9.87 o 
   3  12   3     3022.07     3235.39     29.56 o 
   4  12   3      210.80      226.78     10.36 o 
   5  12   3      468.08      464.75     16.69 o 
   6  12   3     3440.87     3332.51     30.80 o 
   7  12   3       59.31       39.69      8.67 o 
   8  12   3     2296.10     2293.07     28.46 o 
   9  12   3       11.38       11.48      8.71 o 
  10  12   3     1207.71     1250.00     22.80 o 
  11  12   3     5558.27     5954.89     59.59 o 
 -12  13   3     4693.23     4665.42     38.87 o 
 -11  13   3      325.16      315.46     13.09 o 
 -10  13   3     1751.12     1977.63     25.71 o 
  -9  13   3       79.71       49.41     10.29 o 
  -8  13   3      313.28      306.18     12.67 o 
  -7  13   3     1735.80     1766.31     22.47 o 
  -6  13   3      104.22      133.01      9.82 o 
  -5  13   3      789.70      762.35     16.07 o 
  -4  13   3      458.02      427.31     12.99 o 
  -3  13   3      808.46      809.76     20.18 o 
  -2  13   3     4881.80     5028.15     40.27 o 
  -1  13   3      258.91      246.67     14.98 o 
   0  13   3    30226.42    30801.71    174.71 o 
   1  13   3      255.83      257.83     11.59 o 
   2  13   3     4966.30     5103.68     40.24 o 
   3  13   3      819.81      837.09     16.85 o 
   4  13   3      438.35      390.19     14.86 o 
   5  13   3      787.36      780.37     19.07 o 
   6  13   3      105.40      130.78     10.09 o 
   7  13   3     1741.56     1807.77     23.34 o 
   8  13   3      284.13      291.13     13.30 o 
   9  13   3       74.09       50.59      9.72 o 
  10  13   3     1818.92     2040.70     28.40 o 
  11  13   3      323.25      292.87     20.69 o 
  12  13   3     4529.15     4548.40     63.22 o 
 -13  14   3     5951.73     6147.96     51.86 o 
 -12  14   3      138.67      118.22     12.05 o 
 -11  14   3     1120.82     1051.39     21.20 o 
 -10  14   3      184.95      139.53     12.06 o 
  -9  14   3     1634.66     1853.31     25.16 o 
  -8  14   3      132.80      145.54     12.61 o 
  -7  14   3      417.46      500.01     18.42 o 
  -6  14   3      151.35      167.64     10.59 o 
  -5  14   3      162.36      110.65      9.82 o 
  -4  14   3       39.42       23.53      8.58 o 
  -3  14   3       52.30       48.04      9.31 o 
  -2  14   3      359.59      392.85     13.42 o 
  -1  14   3    11822.15    11860.62     77.32 o 
   0  14   3      155.87      205.61     11.39 o 
   1  14   3    11856.16    12034.70     94.49 o 
   2  14   3      358.62      393.02     14.46 o 
   3  14   3       40.04       43.10      9.40 o 
   4  14   3       48.53       14.15     10.09 o 
   5  14   3      175.59      117.87     11.47 o 
   6  14   3      128.71      139.19     10.62 o 
   7  14   3      452.87      534.31     17.61 o 
   8  14   3      146.91      166.83     12.87 o 
   9  14   3     1679.00     1944.11     28.21 o 
  10  14   3      181.63      137.19     12.92 o 
  11  14   3     1099.59      996.87     33.25 o 
  12  14   3      138.28       82.75     20.36 o 
  13  14   3     6031.03     6164.56    106.24 o 
 -14  15   3      745.80      688.21     21.83 o 
 -13  15   3       25.73       29.29     11.76 o 
 -12  15   3     2560.10     2579.69     29.78 o 
 -11  15   3      116.00      130.92     13.10 o 
 -10  15   3      131.38      158.57     12.91 o 
  -9  15   3       40.98       16.05     14.25 o 
  -8  15   3      592.59      556.70     18.64 o 
  -7  15   3       26.06       10.40      9.39 o 
  -6  15   3      150.72      204.31     11.64 o 
  -5  15   3      598.28      619.17     16.33 o 
  -4  15   3      135.38      182.09     11.01 o 
  -3  15   3       99.64       91.98      9.84 o 
  -2  15   3     1057.13     1222.06     20.56 o 
  -1  15   3       26.57       41.03      9.88 o 
   0  15   3     7654.23     7964.81     57.44 o 
   1  15   3       25.73       59.65     18.45 o 
   2  15   3      999.21     1182.84     22.88 o 
   3  15   3       99.20       84.55     13.50 o 
   4  15   3      146.16      206.45     15.41 o 
   5  15   3      587.60      587.55     18.44 o 
   6  15   3      159.68      238.59     17.90 o 
   7  15   3       21.10       -5.57     10.52 o 
   8  15   3      580.11      544.99     20.52 o 
   9  15   3       43.22        7.46     12.31 o 
  10  15   3      109.11      147.23     18.05 o 
  11  15   3      113.30       82.92     20.58 o 
  12  15   3     2607.60     2639.07     49.41 o 
  13  15   3       22.84       24.05     29.17 o 
  14  15   3      749.71      701.75     43.28 o 
 -15  16   3       11.86      -14.93     15.08 o 
 -14  16   3       65.94       49.14     15.78 o 
 -13  16   3      555.72      474.91     19.57 o 
 -12  16   3       67.56       71.62     15.41 o 
 -11  16   3      359.36      383.33     17.94 o 
 -10  16   3       96.52      108.13     14.11 o 
  -9  16   3      636.93      649.79     20.63 o 
  -8  16   3      259.93      248.21     14.95 o 
  -7  16   3      295.63      310.05     15.36 o 
  -6  16   3      305.08      314.40     13.47 o 
  -5  16   3     2065.09     2131.91     26.04 o 
  -4  16   3      143.04      108.96     12.06 o 
  -3  16   3      313.23      319.92     15.10 o 
  -2  16   3       81.20       69.22     10.62 o 
  -1  16   3     1506.61     1333.52     22.07 o 
   0  16   3        6.05       31.28     11.53 o 
   1  16   3     1530.29     1355.91     24.98 o 
   2  16   3       83.77       80.53     14.07 o 
   3  16   3      326.74      316.96     17.42 o 
   4  16   3      142.28      115.86     12.63 o 
   5  16   3     1969.31     1924.88     29.28 o 
   6  16   3      303.42      310.16     15.48 o 
   7  16   3      304.24      282.47     17.41 o 
   8  16   3      263.02      244.21     15.32 o 
   9  16   3      669.30      708.10     22.04 o 
  10  16   3       91.02       98.10     17.75 o 
  11  16   3      357.91      386.64     25.96 o 
  12  16   3       64.89       56.60     29.75 o 
  13  16   3      557.82      500.73     40.05 o 
  14  16   3       69.20       49.23     31.65 o 
  15  16   3       12.34        6.12     31.79 o 
 -14  17   3       50.82       61.80     16.46 o 
 -13  17   3      293.21      276.17     16.74 o 
 -12  17   3       81.92       62.76     15.07 o 
 -11  17   3       65.79       58.55     14.56 o 
 -10  17   3      169.07      150.16     17.83 o 
  -9  17   3      152.24      122.64     16.91 o 
  -8  17   3     3301.25     3523.19     46.00 o 
  -7  17   3      210.86      225.06     17.83 o 
  -6  17   3     3680.70     3794.45     40.65 o 
  -5  17   3       48.77       46.81     12.24 o 
  -4  17   3     1216.09     1150.30     23.45 o 
  -3  17   3      177.93      200.72     14.01 o 
  -2  17   3      105.76      128.43     13.04 o 
  -1  17   3      592.91      529.09     17.26 o 
   0  17   3     1187.29     1443.13     26.43 o 
   1  17   3      604.05      599.26     29.57 o 
   2  17   3      115.45      134.02     15.89 o 
   3  17   3      174.63      185.93     14.41 o 
   4  17   3     1156.93     1115.31     24.37 o 
   5  17   3       48.94       36.26     12.56 o 
   6  17   3     3546.80     3633.59     53.54 o 
   7  17   3      212.64      226.35     15.67 o 
   8  17   3     3370.07     3588.93     41.76 o 
   9  17   3      153.23      114.64     14.66 o 
  10  17   3      178.05      156.57     18.12 o 
  11  17   3       66.22       13.74     21.29 o 
  12  17   3       85.26       86.92     31.42 o 
  13  17   3      300.67      311.50     37.69 o 
  14  17   3       47.01       56.57     33.09 o 
 -13  18   3      125.46      136.69     17.57 o 
 -12  18   3      301.29      305.59     21.59 o 
 -11  18   3       33.65       18.45     16.95 o 
 -10  18   3      333.75      306.68     20.83 o 
  -9  18   3      843.14      911.61     28.20 o 
  -8  18   3       23.38       17.34     16.00 o 
  -7  18   3     6585.08     6762.44    103.12 o 
  -6  18   3       14.14        4.21     12.85 o 
  -5  18   3     2488.45     2422.22     40.96 o 
  -4  18   3      151.39      119.03     14.69 o 
  -3  18   3      779.74      803.05     39.10 o 
  -2  18   3      411.76      394.57     17.01 o 
  -1  18   3       10.68       -8.18     12.13 o 
   0  18   3        9.62       -2.72     12.14 o 
   1  18   3       10.84        2.82     12.40 o 
   2  18   3      414.30      420.91     15.99 o 
   3  18   3      775.99      734.09     28.70 o 
   4  18   3      145.98      138.61     14.67 o 
   5  18   3     2416.15     2423.57     34.59 o 
   6  18   3       14.02       28.18     13.52 o 
   7  18   3     6682.17     6948.25     63.18 o 
   8  18   3       22.19       33.22     14.43 o 
   9  18   3      855.39      904.74     25.74 o 
  10  18   3      340.29      284.03     21.12 o 
  11  18   3       35.88       24.99     30.91 o 
  12  18   3      303.30      305.24     37.47 o 
  13  18   3      123.90      181.23     35.84 o 
 -12  19   3      118.23      118.10     19.51 o 
 -11  19   3      154.53      107.35     19.23 o 
 -10  19   3      142.27       98.90     20.87 o 
  -9  19   3       51.10       51.23     17.66 o 
  -8  19   3     2131.09     2090.15     57.44 o 
  -7  19   3      113.03      101.06     17.81 o 
  -6  19   3     5873.07     5755.04     61.85 o 
  -5  19   3        2.76       -7.86     13.27 o 
  -4  19   3     1286.88     1407.09     30.31 o 
  -3  19   3       79.01       36.91     18.53 o 
  -2  19   3      250.66      230.05     29.08 o 
  -1  19   3       17.97       -2.28     14.17 o 
   0  19   3        0.75      -14.29     12.96 o 
   1  19   3       26.87       17.99     11.65 o 
   2  19   3      254.14      225.04     14.68 o 
   3  19   3       75.38       76.25     12.95 o 
   4  19   3     1242.18     1381.44     25.30 o 
   5  19   3        2.77       11.83     16.31 o 
   6  19   3     5952.63     5925.35     61.59 o 
   7  19   3      112.83      132.11     16.12 o 
   8  19   3     2133.25     2187.10     35.19 o 
   9  19   3       51.26       48.28     15.56 o 
  10  19   3      151.51      131.87     19.62 o 
  11  19   3      152.34       95.11     33.68 o 
  12  19   3      120.86      114.91     51.57 o 
 -10  20   3       26.49       -9.97     17.36 o 
  -9  20   3      434.13      417.46     23.59 o 
  -8  20   3       45.04       37.10     17.58 o 
  -7  20   3     2081.41     2113.38     76.04 o 
  -6  20   3       37.96       22.52     19.70 o 
  -5  20   3     2959.22     2965.42     52.22 o 
  -4  20   3       49.66       41.08     21.52 o 
  -3  20   3      183.88      150.51     17.52 o 
  -2  20   3       69.71       33.11     20.34 o 
  -1  20   3       57.19       68.68     13.99 o 
   0  20   3        1.40       -6.57     12.64 o 
   1  20   3       60.76       82.90     13.30 o 
   2  20   3       67.95       60.97     13.18 o 
   3  20   3      166.30      135.67     14.22 o 
   4  20   3       50.45       57.56     20.07 o 
   5  20   3     2979.40     2938.35     43.28 o 
   6  20   3       38.57       41.10     13.68 o 
   7  20   3     2075.25     2098.83     31.78 o 
   8  20   3       46.00       45.54     15.42 o 
   9  20   3      416.11      390.13     18.50 o 
  10  20   3       23.61       -0.67     15.52 o 
  -8  21   3      399.20      341.14     26.96 o 
  -7  21   3       13.09      -24.90     20.05 o 
  -6  21   3     1172.33     1191.62     38.05 o 
  -5  21   3       15.24       12.58     18.52 o 
  -4  21   3      722.60      708.23     26.36 o 
  -3  21   3        7.99      -23.93     15.96 o 
  -2  21   3      320.83      266.10     17.50 o 
  -1  21   3       54.84       25.03     13.92 o 
   0  21   3      589.16      551.83     21.00 o 
   1  21   3       52.07       15.42     13.99 o 
   2  21   3      328.24      279.49     16.62 o 
   3  21   3        8.32      -19.48     12.98 o 
   4  21   3      707.34      719.58     22.08 o 
   5  21   3       17.28       23.66     13.85 o 
   6  21   3     1184.65     1228.71     26.49 o 
   7  21   3       13.62       -3.58     13.60 o 
   8  21   3      382.56      295.97     18.03 o 
  -5  22   3      372.39      406.48     22.34 o 
  -4  22   3       46.21       37.89     16.74 o 
  -3  22   3       36.11       22.52     14.97 o 
  -2  22   3       15.11       14.29     15.79 o 
  -1  22   3     1253.12     1235.41     28.39 o 
   0  22   3       81.31       56.60     15.81 o 
   1  22   3     1253.45     1244.91     28.78 o 
   2  22   3       15.08        7.84     13.87 o 
   3  22   3       34.91       26.31     14.97 o 
   4  22   3       48.59       51.03     15.59 o 
   5  22   3      376.21      408.43     20.62 o 
   0   0   4     7183.29     8232.11     87.83 o 
  -1   1   4     4088.45     3895.43     33.83 o 
   0   1   4      287.65      198.65      5.71 o 
   1   1   4     4150.98     3874.54     33.68 o 
  -2   2   4     5043.86     5641.88     45.22 o 
  -1   2   4       88.65       89.62      4.44 o 
   0   2   4     7174.82     6269.00     44.59 o 
   1   2   4       82.76       84.32      4.19 o 
   2   2   4     5053.20     5609.53     45.06 o 
  -3   3   4     1907.31     1951.38     21.31 o 
  -2   3   4     1199.56     1347.45     12.13 o 
  -1   3   4      737.71      657.01      9.18 o 
   0   3   4     2067.40     1711.84     13.04 o 
   1   3   4      746.07      656.24      8.27 o 
   2   3   4     1189.19     1327.84     11.29 o 
   3   3   4     1932.83     1977.92     19.04 o 
  -4   4   4     7296.47     6404.66     46.11 o 
  -3   4   4     1861.00     1854.72     14.09 o 
  -2   4   4      348.07      366.67      7.41 o 
  -1   4   4     9237.75     8190.77     43.81 o 
   0   4   4     2395.13     1963.69     15.51 o 
   1   4   4     9037.92     8102.09     43.73 o 
   2   4   4      346.54      364.00      9.80 o 
   3   4   4     1838.83     1828.83     13.77 o 
   4   4   4     7222.00     6376.37     50.52 o 
  -5   5   4     1470.95     1395.15     17.51 o 
  -4   5   4     2014.38     1824.47     14.51 o 
  -3   5   4      255.47      303.16      7.14 o 
  -2   5   4     9070.98     8478.96     45.66 o 
  -1   5   4      255.23      287.64      8.08 o 
   0   5   4    12688.13    12172.85     66.17 o 
   1   5   4      249.13      270.97      7.56 o 
   2   5   4     8978.31     8352.59     48.11 o 
   3   5   4      252.75      297.87      8.38 o 
   4   5   4     2015.46     1812.57     15.26 o 
   5   5   4     1402.23     1350.18     19.00 o 
  -6   6   4     3386.48     3395.27     36.86 o 
  -5   6   4     1287.85     1431.18     13.95 o 
  -4   6   4      618.98      828.88     11.34 o 
  -3   6   4     4442.36     4467.81     28.11 o 
  -2   6   4     1299.72     1345.62     14.26 o 
  -1   6   4    12675.21    12244.20     67.19 o 
   0   6   4       30.02       23.08      5.12 o 
   1   6   4    12641.49    12353.72     67.27 o 
   2   6   4     1268.89     1338.16     14.47 o 
   3   6   4     4411.42     4464.27     29.58 o 
   4   6   4      639.95      863.03     11.06 o 
   5   6   4     1297.22     1464.63     14.06 o 
   6   6   4     3364.69     3330.35     32.39 o 
  -7   7   4     2755.18     2531.70     30.05 o 
  -6   7   4      282.99      218.31      7.74 o 
  -5   7   4      180.08      203.03      7.51 o 
  -4   7   4     2256.59     2398.28     20.30 o 
  -3   7   4     1209.79     1254.49     14.30 o 
  -2   7   4     6115.90     5627.78     35.55 o 
  -1   7   4       24.98       45.09      6.67 o 
   0   7   4    12180.96    12269.20     67.50 o 
   1   7   4       25.60       39.29      7.32 o 
   2   7   4     6079.37     5546.05     35.18 o 
   3   7   4     1205.83     1238.76     13.95 o 
   4   7   4     2246.32     2390.34     18.23 o 
   5   7   4      196.35      218.61      6.97 o 
   6   7   4      280.03      219.56      7.26 o 
   7   7   4     2755.65     2556.98     31.53 o 
  -8   8   4     1198.56     1147.22     23.24 o 
  -7   8   4       32.71       66.77      6.82 o 
  -6   8   4     2285.64     2572.33     21.42 o 
  -5   8   4      130.99       85.92      6.77 o 
  -4   8   4     1024.11      850.21     12.82 o 
  -3   8   4     1857.62     1671.22     16.77 o 
  -2   8   4      184.31      274.36      8.33 o 
  -1   8   4     3420.52     3129.11     33.60 o 
   0   8   4       17.82       42.90      7.34 o 
   1   8   4     3462.81     3151.21     23.50 o 
   2   8   4      181.02      250.10      7.60 o 
   3   8   4     1850.83     1682.97     16.18 o 
   4   8   4     1014.26      841.26     10.99 o 
   5   8   4      143.60      112.02      5.90 o 
   6   8   4     2327.27     2589.91     19.86 o 
   7   8   4       33.02       72.81      6.03 o 
   8   8   4     1191.12     1209.94     25.20 o 
  -9   9   4      807.83      751.33     19.85 o 
  -8   9   4      233.00      286.41      9.75 o 
  -7   9   4       13.59       20.88      6.58 o 
  -6   9   4     2597.25     2386.63     26.09 o 
  -5   9   4      668.45      644.48     12.57 o 
  -4   9   4      228.55      255.67      8.36 o 
  -3   9   4       24.30       44.93      6.11 o 
  -2   9   4      463.52      417.42     10.45 o 
  -1   9   4      403.65      416.43     10.20 o 
   0   9   4      488.80      439.10     10.00 o 
   1   9   4      399.27      409.43     12.06 o 
   2   9   4      535.75      487.63     17.68 o 
   3   9   4       25.27       46.08      7.37 o 
   4   9   4      233.34      253.19     10.37 o 
   5   9   4      681.01      635.38     14.55 o 
   6   9   4     2621.22     2404.29     24.33 o 
   7   9   4       12.40       19.86      7.58 o 
   8   9   4      218.74      291.38     10.80 o 
   9   9   4      809.14      819.53     36.73 o 
 -10  10   4      449.92      412.68     16.93 o 
  -9  10   4      325.68      375.58     10.93 o 
  -8  10   4     1245.65     1238.99     16.75 o 
  -7  10   4     6141.26     5824.50     50.02 o 
  -6  10   4      215.59      239.07      9.94 o 
  -5  10   4     1918.98     2045.62     20.28 o 
  -4  10   4      602.54      593.18     12.31 o 
  -3  10   4     1868.08     1868.99     21.78 o 
  -2  10   4     1233.75     1337.81     18.64 o 
  -1  10   4      239.72      318.56     12.47 o 
   0  10   4       78.30       85.72      8.22 o 
   1  10   4      281.82      353.73     11.34 o 
   2  10   4     1228.11     1332.38     18.62 o 
   3  10   4     1848.78     1848.71     21.63 o 
   4  10   4      609.00      603.52     14.62 o 
   5  10   4     1877.26     2034.88     26.03 o 
   6  10   4      207.41      232.05     10.43 o 
   7  10   4     6167.93     5897.84     46.51 o 
   8  10   4     1242.46     1267.46     32.45 o 
   9  10   4      304.50      360.29     14.88 o 
  10  10   4      468.18      446.01     28.64 o 
 -11  11   4       34.52       47.00     12.70 o 
 -10  11   4      956.59      942.62     16.38 o 
  -9  11   4      377.31      413.70     12.18 o 
  -8  11   4     5870.35     5529.54     41.98 o 
  -7  11   4     1060.42     1170.88     18.42 o 
  -6  11   4     7965.70     7790.44     88.53 o 
  -5  11   4       34.79       42.03      8.74 o 
  -4  11   4     5515.27     4957.79     40.97 o 
  -3  11   4      702.64      658.00     15.58 o 
  -2  11   4     1829.37     1929.45     23.35 o 
  -1  11   4      390.12      381.42     12.21 o 
   0  11   4       47.05       65.59      8.79 o 
   1  11   4      387.96      383.20     13.03 o 
   2  11   4     1804.31     1951.79     22.89 o 
   3  11   4      689.15      654.90     15.33 o 
   4  11   4     5561.51     5034.74     39.60 o 
   5  11   4       36.05       34.91      8.71 o 
   6  11   4     7966.34     7895.83     55.07 o 
   7  11   4     1057.83     1166.11     19.14 o 
   8  11   4     5839.12     5540.46     55.06 o 
   9  11   4      385.28      435.45     17.24 o 
  10  11   4      916.84      942.67     34.40 o 
  11  11   4       29.89       14.91     21.52 o 
 -12  12   4      476.55      450.36     19.15 o 
 -11  12   4      363.51      331.46     13.29 o 
 -10  12   4      277.34      303.57     12.79 o 
  -9  12   4     4117.39     4038.90     34.77 o 
  -8  12   4      426.66      465.51     16.61 o 
  -7  12   4     5567.18     5820.23     69.55 o 
  -6  12   4      411.33      440.52     16.07 o 
  -5  12   4     9072.03     8920.95     74.55 o 
  -4  12   4      630.01      608.77     16.28 o 
  -3  12   4     3341.82     3504.95     32.55 o 
  -2  12   4       60.13       70.56      9.41 o 
  -1  12   4      518.04      439.05     14.31 o 
   0  12   4       36.31       98.06     13.11 o 
   1  12   4      519.22      428.48     15.16 o 
   2  12   4       54.85       70.26     11.26 o 
   3  12   4     3459.08     3605.04     32.55 o 
   4  12   4      638.77      643.94     16.98 o 
   5  12   4     9180.67     9049.58     61.77 o 
   6  12   4      416.09      438.56     14.88 o 
   7  12   4     5597.72     5796.75     50.76 o 
   8  12   4      431.63      479.68     15.55 o 
   9  12   4     4041.22     4075.78     36.56 o 
  10  12   4      272.25      285.68     17.71 o 
  11  12   4      351.99      307.23     18.59 o 
  12  12   4      478.20      417.31     28.65 o 
 -13  13   4      176.17      157.73     20.98 o 
 -12  13   4        4.06       16.91     10.86 o 
 -11  13   4      108.24      101.02     11.64 o 
 -10  13   4      544.03      526.11     15.86 o 
  -9  13   4      109.61      112.78     11.88 o 
  -8  13   4     1223.69     1412.21     24.59 o 
  -7  13   4      611.57      594.76     18.67 o 
  -6  13   4     3537.92     3396.86     36.28 o 
  -5  13   4      150.06      139.40     12.22 o 
  -4  13   4     4569.73     4841.32     40.81 o 
  -3  13   4      511.41      555.77     16.50 o 
  -2  13   4      564.15      538.22     16.39 o 
  -1  13   4     1026.69     1087.15     19.47 o 
   0  13   4      349.26      508.28     17.00 o 
   1  13   4     1021.15     1096.06     23.34 o 
   2  13   4      577.84      550.78     17.87 o 
   3  13   4      520.94      557.59     17.09 o 
   4  13   4     4664.11     4974.64     42.18 o 
   5  13   4      148.68      146.10     12.27 o 
   6  13   4     3675.31     3530.99     35.31 o 
   7  13   4      610.90      609.72     19.29 o 
   8  13   4     1305.15     1509.23     22.58 o 
   9  13   4      106.71      103.51     14.30 o 
  10  13   4      513.53      501.60     23.01 o 
  11  13   4      108.67      123.33     16.78 o 
  12  13   4        4.54        0.84     15.53 o 
  13  13   4      170.78      125.56     25.50 o 
 -14  14   4      187.44      213.19     22.88 o 
 -13  14   4      151.94      122.62     14.72 o 
 -12  14   4      129.09      161.02     13.34 o 
 -11  14   4       65.64       51.13     11.47 o 
 -10  14   4       43.27       22.97     10.72 o 
  -9  14   4       97.53       72.99     14.32 o 
  -8  14   4      612.83      530.38     18.50 o 
  -7  14   4     1098.55     1053.25     22.43 o 
  -6  14   4      229.56      227.99     11.93 o 
  -5  14   4     1073.91     1042.24     21.55 o 
  -4  14   4      350.20      404.47     14.18 o 
  -3  14   4      790.86      679.29     17.49 o 
  -2  14   4     1108.29     1102.75     20.17 o 
  -1  14   4      172.54      121.53     11.22 o 
   0  14   4        8.83       21.62     10.09 o 
   1  14   4      156.29      121.29     11.27 o 
   2  14   4     1108.96     1058.95     20.00 o 
   3  14   4      794.79      705.74     17.59 o 
   4  14   4      349.31      406.35     13.89 o 
   5  14   4      959.25      936.91     19.17 o 
   6  14   4      226.47      210.77     13.88 o 
   7  14   4     1127.68     1070.06     20.37 o 
   8  14   4      606.14      543.31     16.81 o 
   9  14   4      117.22      107.91     11.62 o 
  10  14   4       49.17       41.41     15.57 o 
  11  14   4       63.68       45.87     20.07 o 
  12  14   4      130.40      158.27     22.73 o 
  13  14   4      154.28      135.00     34.45 o 
  14  14   4      182.45      193.90     50.15 o 
 -15  15   4      105.27       86.93     24.92 o 
 -14  15   4      304.00      298.57     17.62 o 
 -13  15   4       51.18       32.23     14.03 o 
 -12  15   4      567.95      604.83     18.56 o 
 -11  15   4       38.74       12.63     12.39 o 
 -10  15   4      833.49      716.76     21.74 o 
  -9  15   4      113.34      107.69     13.88 o 
  -8  15   4      117.66      111.31     13.40 o 
  -7  15   4       96.35       85.67     12.74 o 
  -6  15   4     1236.24     1292.77     21.42 o 
  -5  15   4      127.42      142.91     11.45 o 
  -4  15   4      310.51      289.19     14.61 o 
  -3  15   4      325.82      323.67     13.62 o 
  -2  15   4      182.10      144.20     11.72 o 
  -1  15   4      764.76      755.43     18.64 o 
   0  15   4     1228.62     1270.53     21.87 o 
   1  15   4      763.02      765.70     26.46 o 
   2  15   4      192.17      162.93     12.02 o 
   3  15   4      325.39      301.50     15.98 o 
   4  15   4      266.22      265.57     13.05 o 
   5  15   4      120.77      148.63     13.25 o 
   6  15   4     1137.41     1270.07     28.91 o 
   7  15   4       96.63       98.83     12.88 o 
   8  15   4      152.74      136.19     13.74 o 
   9  15   4      113.88      100.77     14.00 o 
  10  15   4      834.05      743.41     40.75 o 
  11  15   4       42.67       28.48     20.78 o 
  12  15   4      554.22      560.49     29.61 o 
  13  15   4       50.12       21.85     30.70 o 
  14  15   4      304.37      272.20     53.90 o 
  15  15   4      102.78       61.72     48.32 o 
 -15  16   4      296.54      259.94     18.34 o 
 -14  16   4       55.64       46.34     15.09 o 
 -13  16   4     1567.85     1617.52     29.06 o 
 -12  16   4        0.52      -15.51     12.88 o 
 -11  16   4     1612.61     1608.04     27.21 o 
 -10  16   4       97.47      100.65     14.80 o 
  -9  16   4      372.70      361.02     19.33 o 
  -8  16   4      133.89      143.05     21.19 o 
  -7  16   4      537.50      516.89     19.20 o 
  -6  16   4       40.21       32.60     10.85 o 
  -5  16   4      517.38      547.34     17.25 o 
  -4  16   4       44.09       47.73     10.93 o 
  -3  16   4     1443.67     1366.43     23.35 o 
  -2  16   4       35.54       40.78     11.14 o 
  -1  16   4     2392.89     2293.47     28.43 o 
   0  16   4        1.54        2.38     10.40 o 
   1  16   4     2390.43     2272.51     31.96 o 
   2  16   4       36.17       14.13     12.02 o 
   3  16   4     1435.65     1344.36     25.96 o 
   4  16   4       40.13       14.59     14.25 o 
   5  16   4      481.52      529.98     22.68 o 
   6  16   4       45.29       34.31     12.61 o 
   7  16   4      534.38      522.98     19.59 o 
   8  16   4      127.81      151.61     14.66 o 
   9  16   4      360.33      315.66     24.18 o 
  10  16   4       98.32       91.92     22.20 o 
  11  16   4     1597.59     1601.83     42.85 o 
  12  16   4        0.42      -21.59     21.56 o 
  13  16   4     1576.76     1596.38     61.51 o 
  14  16   4       54.24       25.01     33.13 o 
  15  16   4      295.60      244.32     69.13 o 
 -14  17   4     1327.22     1345.06     31.52 o 
 -13  17   4        9.27        2.79     15.86 o 
 -12  17   4     2585.46     2619.31     34.82 o 
 -11  17   4       25.15        9.10     14.72 o 
 -10  17   4     1437.19     1408.21     28.42 o 
  -9  17   4        8.41       -6.05     13.62 o 
  -8  17   4       18.67        6.37     13.48 o 
  -7  17   4      118.34       79.34     14.26 o 
  -6  17   4      238.82      221.42     15.79 o 
  -5  17   4      171.30      188.22     14.85 o 
  -4  17   4      224.21      240.02     15.27 o 
  -3  17   4       92.47       93.61     14.70 o 
  -2  17   4     5026.12     5115.89     50.64 o 
  -1  17   4       60.23       78.86     13.85 o 
   0  17   4     2816.17     2608.67     35.19 o 
   1  17   4       58.95       60.21     13.67 o 
   2  17   4     4991.79     5085.57     50.80 o 
   3  17   4       89.32       92.36     16.57 o 
   4  17   4      216.84      203.93     24.47 o 
   5  17   4      172.56      191.50     15.54 o 
   6  17   4      243.09      188.57     15.65 o 
   7  17   4      112.00       81.85     14.49 o 
   8  17   4       15.34       -0.85     13.32 o 
   9  17   4        7.66      -24.28     16.19 o 
  10  17   4     1453.96     1465.29     42.42 o 
  11  17   4       25.02       41.91     22.83 o 
  12  17   4     2610.64     2716.06     54.28 o 
  13  17   4        9.40       38.64     33.70 o 
  14  17   4     1323.85     1449.73     62.39 o 
 -12  18   4        8.02       12.30     16.14 o 
 -11  18   4     2284.54     2361.02     41.60 o 
 -10  18   4       11.95       -2.35     21.42 o 
  -9  18   4      828.56      816.52     28.26 o 
  -8  18   4      122.86       82.28     17.92 o 
  -7  18   4       20.11       -1.93     15.92 o 
  -6  18   4       30.84       18.31     16.15 o 
  -5  18   4      116.76       95.25     14.50 o 
  -4  18   4       44.64       35.71     13.48 o 
  -3  18   4     1847.64     1833.33     29.99 o 
  -2  18   4      290.32      329.12     19.22 o 
  -1  18   4     3299.50     3163.78     45.88 o 
   0  18   4       34.84        4.56     13.53 o 
   1  18   4     3238.85     3149.96     39.60 o 
   2  18   4      287.42      326.53     20.51 o 
   3  18   4     1841.42     1838.67     36.03 o 
   4  18   4       48.19       13.18     13.63 o 
   5  18   4      113.36       88.84     14.99 o 
   6  18   4       27.92       26.88     17.27 o 
   7  18   4       19.96        2.47     14.04 o 
   8  18   4      120.91       86.70     15.50 o 
   9  18   4      848.38      840.23     30.16 o 
  10  18   4       13.45       12.44     22.71 o 
  11  18   4     2297.06     2428.29     69.88 o 
  12  18   4        8.40       17.77     32.83 o 
 -11  19   4        6.44        9.72     18.20 o 
 -10  19   4     1169.07     1119.12     32.33 o 
  -9  19   4       30.96        8.54     17.62 o 
  -8  19   4      128.84      116.09     18.97 o 
  -7  19   4      300.41      321.58     21.79 o 
  -6  19   4       57.25       36.70     17.30 o 
  -5  19   4       99.87       66.16     15.04 o 
  -4  19   4      342.47      387.52     18.82 o 
  -3  19   4       81.70       48.12     14.39 o 
  -2  19   4     1031.14     1072.56     25.40 o 
  -1  19   4       82.11       75.46     13.36 o 
   0  19   4     2430.16     2334.99     35.04 o 
   1  19   4       80.63       53.61     17.58 o 
   2  19   4     1052.98     1088.55     38.62 o 
   3  19   4       87.61       90.98     18.98 o 
   4  19   4      341.56      371.29     19.11 o 
   5  19   4       99.41       77.18     15.73 o 
   6  19   4       58.06       58.88     15.49 o 
   7  19   4      304.38      318.85     19.17 o 
   8  19   4      141.32      132.20     17.15 o 
   9  19   4       30.14      -11.98     18.03 o 
  10  19   4     1189.43     1128.70     41.68 o 
  11  19   4        6.50        9.85     23.85 o 
  -9  20   4      277.90      241.03     22.18 o 
  -8  20   4       37.47       -0.34     17.93 o 
  -7  20   4       67.32       59.69     18.74 o 
  -6  20   4      102.04       70.61     18.60 o 
  -5  20   4       15.11       23.48     19.46 o 
  -4  20   4       29.41       -8.53     14.19 o 
  -3  20   4      204.51      211.73     17.38 o 
  -2  20   4       13.97       -7.85     32.18 o 
  -1  20   4      836.83      886.08     30.75 o 
   0  20   4        2.45      -13.81     16.91 o 
   1  20   4      847.82      886.56     29.29 o 
   2  20   4       14.47       -0.49     12.82 o 
   3  20   4      204.14      192.40     19.90 o 
   4  20   4       30.59       16.55     15.03 o 
   5  20   4       16.35       19.07     15.23 o 
   6  20   4      104.69       96.08     16.65 o 
   7  20   4       66.18       79.13     16.81 o 
   8  20   4       37.18      -15.49     15.37 o 
   9  20   4      282.84      268.96     23.03 o 
  -6  21   4      122.75      100.16     19.87 o 
  -5  21   4       12.02       -2.74     18.07 o 
  -4  21   4       33.90        0.83     16.92 o 
  -3  21   4        6.95       -6.66     16.51 o 
  -2  21   4      290.19      273.04     20.80 o 
  -1  21   4        5.36      -15.55     22.36 o 
   0  21   4      280.00      265.23     16.80 o 
   1  21   4        5.20       -9.82     13.17 o 
   2  21   4      293.29      253.41     17.07 o 
   3  21   4        7.24      -16.53     13.29 o 
   4  21   4       36.37       17.52     14.74 o 
   5  21   4       12.18       -9.00     13.95 o 
   6  21   4      129.43      110.33     17.66 o 
  -1  22   4       67.71       57.55     17.25 o 
   0  22   4       26.06        9.51     17.48 o 
   1  22   4       66.98       49.69     16.12 o 
   0   1   5    37315.97    37419.61    179.51 o 
  -1   2   5     8217.17     7966.70     44.52 o 
   0   2   5     1802.82     2183.86     32.63 o 
   1   2   5     7994.38     7790.68     43.70 o 
  -2   3   5     1013.22      923.53     11.58 o 
  -1   3   5      997.09      852.47     18.59 o 
   0   3   5     5936.49     5122.98     40.77 o 
   1   3   5      921.09      794.33     15.10 o 
   2   3   5      939.10      885.29     14.71 o 
  -3   4   5     5497.98     5532.89     33.19 o 
  -2   4   5      544.80      559.48      9.82 o 
  -1   4   5     2137.53     1995.78     16.47 o 
   0   4   5     1141.43     1489.29     14.16 o 
   1   4   5     2063.70     1949.72     16.27 o 
   2   4   5      486.69      521.44      9.51 o 
   3   4   5     5372.02     5537.47     33.16 o 
  -4   5   5     6738.51     6724.53     38.86 o 
  -3   5   5     1227.20     1201.43     12.59 o 
  -2   5   5      507.16      477.22      8.96 o 
  -1   5   5     1522.31     1275.87     14.23 o 
   0   5   5      229.11      283.53      8.31 o 
   1   5   5     1453.34     1207.44     13.63 o 
   2   5   5      480.12      456.07      8.57 o 
   3   5   5     1268.42     1235.70     12.29 o 
   4   5   5     6545.64     6545.23     39.62 o 
  -5   6   5    11959.70    11852.16     63.93 o 
  -4   6   5      157.73      146.41      7.11 o 
  -3   6   5     1525.59     1556.15     15.66 o 
  -2   6   5     2100.39     1828.76     16.98 o 
  -1   6   5     2240.19     2052.33     17.90 o 
   0   6   5      402.03      499.75     12.66 o 
   1   6   5     2218.45     2029.82     19.09 o 
   2   6   5     2082.73     1814.92     18.01 o 
   3   6   5     1491.38     1511.07     16.66 o 
   4   6   5      172.36      169.88      7.81 o 
   5   6   5    12019.82    12033.54     62.77 o 
  -6   7   5    10337.38     9423.31     57.29 o 
  -5   7   5       96.58      105.30      7.16 o 
  -4   7   5     3508.78     3397.02     25.11 o 
  -3   7   5     1522.53     1753.40     17.05 o 
  -2   7   5      137.79      112.29      6.67 o 
  -1   7   5      704.28      674.48     12.57 o 
   0   7   5     1004.80      923.49     14.48 o 
   1   7   5      689.74      661.92     12.48 o 
   2   7   5      121.62      101.28      7.04 o 
   3   7   5     1529.96     1785.75     18.15 o 
   4   7   5     3514.18     3471.77     26.58 o 
   5   7   5       96.43      123.57      7.17 o 
   6   7   5    10482.59     9626.73     52.45 o 
  -7   8   5     2360.10     2185.25     20.98 o 
  -6   8   5       43.85       68.61      8.46 o 
  -5   8   5     6011.90     6091.49     44.64 o 
  -4   8   5        6.44        2.72      6.16 o 
  -3   8   5      562.09      502.20     11.19 o 
  -2   8   5      196.19      201.43      8.34 o 
  -1   8   5     1789.84     1930.24     19.21 o 
   0   8   5      850.42      872.71     13.86 o 
   1   8   5     1763.96     1884.68     20.89 o 
   2   8   5      217.21      210.19      8.25 o 
   3   8   5      541.77      475.72     14.07 o 
   4   8   5        7.61       -0.89      7.96 o 
   5   8   5     6106.37     6185.91     40.83 o 
   6   8   5       45.77       76.86      8.44 o 
   7   8   5     2312.58     2164.66     21.75 o 
  -8   9   5      493.01      451.17     12.30 o 
  -7   9   5      703.93      624.38     17.29 o 
  -6   9   5     1551.11     1494.00     17.32 o 
  -5   9   5      690.94      623.43     12.84 o 
  -4   9   5     2049.48     1927.90     22.35 o 
  -3   9   5      159.19      122.08      8.04 o 
  -2   9   5      978.47     1041.44     14.94 o 
  -1   9   5      678.23      810.93     16.23 o 
   0   9   5       23.95       14.14      7.91 o 
   1   9   5      733.09      880.51     16.69 o 
   2   9   5      930.63      983.21     17.43 o 
   3   9   5      161.76      121.91      9.48 o 
   4   9   5     2082.39     1941.55     23.00 o 
   5   9   5      676.61      605.91     15.79 o 
   6   9   5     1535.45     1514.67     21.40 o 
   7   9   5      702.51      624.51     18.48 o 
   8   9   5      496.44      424.25     15.97 o 
  -9  10   5      328.34      372.26     11.90 o 
  -8  10   5     1807.08     1795.93     28.02 o 
  -7  10   5      144.12      109.08      9.39 o 
  -6  10   5     1577.60     1519.37     18.24 o 
  -5  10   5      618.51      621.66     15.95 o 
  -4  10   5     2844.12     2690.96     27.69 o 
  -3  10   5     1930.47     2001.08     29.07 o 
  -2  10   5      855.86      913.25     17.50 o 
  -1  10   5     2332.73     2385.88     25.99 o 
   0  10   5       63.74       62.27      9.12 o 
   1  10   5     2509.75     2596.39     26.66 o 
   2  10   5      864.10      922.09     17.76 o 
   3  10   5     1863.31     1941.83     23.64 o 
   4  10   5     2844.10     2699.54     27.91 o 
   5  10   5      598.47      605.50     17.07 o 
   6  10   5     1536.53     1489.63     21.45 o 
   7  10   5      160.10      113.43     14.38 o 
   8  10   5     1794.34     1780.13     27.01 o 
   9  10   5      315.26      359.68     20.37 o 
 -10  11   5      963.75      994.95     19.11 o 
  -9  11   5     2106.69     2063.21     24.85 o 
  -8  11   5      146.25      204.16     12.25 o 
  -7  11   5     2435.53     2352.03     27.63 o 
  -6  11   5      510.89      500.72     15.62 o 
  -5  11   5     4337.99     4458.58     61.42 o 
  -4  11   5      640.65      573.29     18.30 o 
  -3  11   5      434.63      395.51     13.40 o 
  -2  11   5     2025.87     2099.33     25.20 o 
  -1  11   5      222.97      209.98     12.48 o 
   0  11   5     5924.46     5750.58     44.75 o 
   1  11   5      224.65      189.02     11.17 o 
   2  11   5     2126.53     2210.58     31.36 o 
   3  11   5      454.02      431.68     14.35 o 
   4  11   5      642.70      553.72     16.51 o 
   5  11   5     4365.46     4436.64     38.15 o 
   6  11   5      505.85      453.81     14.75 o 
   7  11   5     2451.11     2417.34     31.62 o 
   8  11   5      135.53      180.20     13.90 o 
   9  11   5     2065.15     2062.89     34.90 o 
  10  11   5      970.48     1049.81     28.01 o 
 -11  12   5     1567.92     1617.54     23.54 o 
 -10  12   5      156.68      148.84     11.89 o 
  -9  12   5      703.37      716.22     18.95 o 
  -8  12   5      334.26      402.37     14.68 o 
  -7  12   5      304.95      394.32     14.61 o 
  -6  12   5     1609.78     1457.24     24.63 o 
  -5  12   5      170.57      142.35     11.29 o 
  -4  12   5      882.17      808.69     18.16 o 
  -3  12   5     1728.85     1714.47     23.77 o 
  -2  12   5      396.50      427.60     16.18 o 
  -1  12   5     7101.55     6962.81     52.38 o 
   0  12   5      801.89      743.67     18.15 o 
   1  12   5     7221.12     7163.19     52.90 o 
   2  12   5      407.48      435.93     14.85 o 
   3  12   5     1818.12     1795.93     24.07 o 
   4  12   5      934.30      853.57     18.72 o 
   5  12   5      161.97      128.49     11.32 o 
   6  12   5     1637.17     1510.70     22.75 o 
   7  12   5      303.88      348.90     15.96 o 
   8  12   5      326.07      392.67     16.43 o 
   9  12   5      780.21      828.64     26.07 o 
  10  12   5      138.83      133.85     23.56 o 
  11  12   5     1428.20     1557.35     33.10 o 
 -12  13   5     2750.69     2731.88     34.42 o 
 -11  13   5        0.77      -16.24     10.83 o 
 -10  13   5      395.27      407.00     17.15 o 
  -9  13   5      104.12      121.46     12.37 o 
  -8  13   5      430.35      479.81     16.56 o 
  -7  13   5      920.29      933.35     22.20 o 
  -6  13   5      235.99      274.58     14.71 o 
  -5  13   5      365.46      398.10     14.43 o 
  -4  13   5      165.37      191.35     12.17 o 
  -3  13   5      328.82      337.44     13.83 o 
  -2  13   5     3180.35     3094.38     32.20 o 
  -1  13   5       57.79       80.45     11.24 o 
   0  13   5     7169.96     7282.24     61.33 o 
   1  13   5       57.67       71.17     11.18 o 
   2  13   5     3254.59     3152.29     32.24 o 
   3  13   5      342.50      340.07     13.89 o 
   4  13   5      147.83      156.07     11.98 o 
   5  13   5      352.80      374.68     14.23 o 
   6  13   5      239.48      276.60     13.32 o 
   7  13   5      955.19      977.25     23.23 o 
   8  13   5      452.49      477.45     18.72 o 
   9  13   5       97.79      104.66     16.68 o 
  10  13   5      383.62      405.08     21.06 o 
  11  13   5        1.04       -5.58     16.02 o 
  12  13   5     2757.06     2749.85     42.93 o 
 -13  14   5     1404.10     1336.94     26.82 o 
 -12  14   5       43.85       33.59     13.94 o 
 -11  14   5     1507.91     1609.41     26.73 o 
 -10  14   5       36.18       19.93     12.18 o 
  -9  14   5      241.27      206.83     13.94 o 
  -8  14   5      612.79      576.80     20.11 o 
  -7  14   5      346.51      351.02     16.35 o 
  -6  14   5     1330.98     1212.43     24.54 o 
  -5  14   5       85.54       57.69     11.28 o 
  -4  14   5     1585.66     1525.65     23.67 o 
  -3  14   5      627.36      660.67     18.59 o 
  -2  14   5        3.03      -11.93     10.36 o 
  -1  14   5     4349.60     4232.27     44.57 o 
   0  14   5        3.16       15.59     10.82 o 
   1  14   5     4478.83     4423.89     39.85 o 
   2  14   5        3.06       -0.60     10.35 o 
   3  14   5      569.04      647.97     18.55 o 
   4  14   5     1576.99     1516.96     23.67 o 
   5  14   5       91.80       73.03     11.28 o 
   6  14   5     1280.41     1231.01     22.26 o 
   7  14   5      344.37      329.49     20.28 o 
   8  14   5      644.02      645.76     21.41 o 
   9  14   5      254.78      206.23     18.70 o 
  10  14   5       37.24       36.58     16.71 o 
  11  14   5     1569.63     1689.57     42.14 o 
  12  14   5       38.18        3.21     23.65 o 
  13  14   5     1392.20     1382.06     59.25 o 
 -14  15   5      324.20      284.45     18.46 o 
 -13  15   5      225.61      202.64     18.62 o 
 -12  15   5      869.20      869.46     26.19 o 
 -11  15   5      357.59      326.37     16.76 o 
 -10  15   5      278.91      339.49     16.43 o 
  -9  15   5       55.14       20.12     12.24 o 
  -8  15   5       92.93      104.39     14.43 o 
  -7  15   5       16.71      -11.83     12.37 o 
  -6  15   5      487.68      425.23     17.50 o 
  -5  15   5      315.76      281.56     17.59 o 
  -4  15   5       61.91       49.83     11.42 o 
  -3  15   5      231.55      215.45     13.58 o 
  -2  15   5      170.74      162.50     12.81 o 
  -1  15   5      299.52      373.04     15.21 o 
   0  15   5     3786.09     3670.33     36.64 o 
   1  15   5      299.46      366.83     15.13 o 
   2  15   5      142.98      161.76     12.92 o 
   3  15   5      229.73      223.67     13.48 o 
   4  15   5       70.21       56.66     11.63 o 
   5  15   5      289.84      242.67     13.83 o 
   6  15   5      424.95      346.65     17.25 o 
   7  15   5       26.17       12.84     13.13 o 
   8  15   5      104.59      122.93     13.01 o 
   9  15   5       57.67       21.26     20.81 o 
  10  15   5      296.71      364.48     40.81 o 
  11  15   5      358.70      337.41     50.16 o 
  12  15   5      856.20      865.27     37.84 o 
  13  15   5      229.62      160.33     26.11 o 
  14  15   5      333.65      288.01     40.05 o 
 -14  16   5      377.70      387.07     21.89 o 
 -13  16   5      370.51      408.14     21.62 o 
 -12  16   5      851.22      927.79     27.39 o 
 -11  16   5      135.75      124.97     15.03 o 
 -10  16   5      641.79      595.22     20.27 o 
  -9  16   5      134.34      126.00     15.70 o 
  -8  16   5      150.21      105.55     14.96 o 
  -7  16   5      580.37      622.39     21.95 o 
  -6  16   5       20.78        5.77     13.09 o 
  -5  16   5     1077.50     1106.44     24.88 o 
  -4  16   5      132.94      135.11     13.09 o 
  -3  16   5      166.78      160.87     13.48 o 
  -2  16   5      326.30      274.42     14.64 o 
  -1  16   5     1148.73     1162.39     23.91 o 
   0  16   5     2012.13     1956.61     27.74 o 
   1  16   5     1135.86     1133.50     39.31 o 
   2  16   5      303.73      276.55     21.57 o 
   3  16   5      172.35      168.74     13.57 o 
   4  16   5      130.92      107.55     14.54 o 
   5  16   5      979.94      995.66     24.84 o 
   6  16   5       23.90        3.69     15.88 o 
   7  16   5      587.67      669.44     22.00 o 
   8  16   5      152.90      108.07     14.83 o 
   9  16   5      135.37      131.73     23.98 o 
  10  16   5      642.18      640.91     32.58 o 
  11  16   5      122.89      108.94     24.91 o 
  12  16   5      867.31      859.81     37.59 o 
  13  16   5      381.02      366.74     30.23 o 
  14  16   5      378.88      400.51     58.07 o 
 -12  17   5      323.90      370.76     21.26 o 
 -11  17   5      720.39      700.60     22.88 o 
 -10  17   5      432.85      413.99     18.42 o 
  -9  17   5      516.86      492.78     20.60 o 
  -8  17   5     1123.04     1094.62     26.26 o 
  -7  17   5       41.92        8.69     15.77 o 
  -6  17   5     2143.83     2182.81     40.51 o 
  -5  17   5       75.42       52.32     14.25 o 
  -4  17   5      952.23      983.10     24.79 o 
  -3  17   5       77.52       53.50     12.75 o 
  -2  17   5      313.52      275.72     15.36 o 
  -1  17   5      625.96      631.02     22.47 o 
   0  17   5      373.34      404.96     21.90 o 
   1  17   5      597.13      585.04     21.78 o 
   2  17   5      327.71      295.07     17.65 o 
   3  17   5       75.00       74.47     14.78 o 
   4  17   5      892.86      915.55     25.01 o 
   5  17   5       74.96       27.89     17.35 o 
   6  17   5     2095.66     2191.81     39.89 o 
   7  17   5       42.28       27.72     14.34 o 
   8  17   5     1123.66     1092.75     35.70 o 
   9  17   5      515.67      504.94     30.52 o 
  10  17   5      444.19      410.78     29.64 o 
  11  17   5      731.73      716.96     35.63 o 
  12  17   5      330.40      349.26     30.42 o 
 -11  18   5      101.82      125.43     16.21 o 
 -10  18   5      362.55      304.76     18.11 o 
  -9  18   5      834.29      786.95     25.36 o 
  -8  18   5       85.72       76.16     18.65 o 
  -7  18   5     1457.96     1429.50     48.76 o 
  -6  18   5        5.55      -18.10     16.99 o 
  -5  18   5     1853.97     1851.52     36.42 o 
  -4  18   5      144.32      178.56     16.19 o 
  -3  18   5      343.57      365.29     19.03 o 
  -2  18   5      298.42      309.69     27.19 o 
  -1  18   5       22.64       15.29     14.52 o 
   0  18   5      880.32      945.18     25.80 o 
   1  18   5       24.20       15.94     14.54 o 
   2  18   5      292.70      340.61     18.74 o 
   3  18   5      349.21      352.91     19.08 o 
   4  18   5      143.59      209.91     20.28 o 
   5  18   5     1831.25     1857.69     38.21 o 
   6  18   5        5.59        1.11     14.61 o 
   7  18   5     1474.39     1445.54     30.54 o 
   8  18   5       86.56       97.71     20.03 o 
   9  18   5      858.56      871.09     44.96 o 
  10  18   5      369.25      345.79     29.79 o 
  11  18   5       97.49       78.18     26.04 o 
  -9  19   5       75.49       70.48     19.68 o 
  -8  19   5     1178.62     1101.38     32.36 o 
  -7  19   5       31.73       33.12     18.42 o 
  -6  19   5     1907.95     1835.05     40.59 o 
  -5  19   5       20.90       -6.72     17.31 o 
  -4  19   5      937.42      913.57     25.21 o 
  -3  19   5      336.05      284.81     18.29 o 
  -2  19   5      111.72       87.58     14.23 o 
  -1  19   5      409.06      368.69     19.74 o 
   0  19   5        1.96      -21.67     14.62 o 
   1  19   5      393.21      375.16     22.40 o 
   2  19   5      114.25       69.47     16.32 o 
   3  19   5      338.72      275.18     37.59 o 
   4  19   5      937.98      921.76     31.57 o 
   5  19   5       21.17        7.71     15.24 o 
   6  19   5     1940.99     1963.70     34.62 o 
   7  19   5       32.62       40.97     16.24 o 
   8  19   5     1205.81     1236.38     35.60 o 
   9  19   5       79.54      113.92     26.33 o 
  -7  20   5      986.37      930.81     33.67 o 
  -6  20   5       46.16       22.79     19.03 o 
  -5  20   5     1142.16     1190.45     33.57 o 
  -4  20   5       73.42       63.52     19.10 o 
  -3  20   5      198.47      171.05     22.89 o 
  -2  20   5      159.36      160.47     18.46 o 
  -1  20   5       17.69       -8.67     13.53 o 
   0  20   5      217.83      162.80     19.60 o 
   1  20   5       19.30      -17.63     17.78 o 
   2  20   5      156.11      169.15     21.41 o 
   3  20   5      194.98      172.49     27.43 o 
   4  20   5       72.32       37.16     23.85 o 
   5  20   5     1162.88     1205.28     30.18 o 
   6  20   5       48.99       47.76     16.83 o 
   7  20   5     1010.68      998.77     29.12 o 
  -3  21   5       17.00      -17.61     15.39 o 
  -2  21   5      116.08       95.83     17.22 o 
  -1  21   5       37.28       -2.18     16.00 o 
   0  21   5      342.97      372.80     21.08 o 
   1  21   5       30.82       -8.74     16.43 o 
   2  21   5      117.96       80.29     21.11 o 
   3  21   5       18.47       -1.61     16.65 o 
   0   0   6    12157.96    11440.92    123.46 o 
  -1   1   6    23449.42    22486.62    158.03 o 
   0   1   6      167.78       94.92     10.91 o 
   1   1   6    22909.13    22108.27    157.79 o 
  -2   2   6    13363.02    13646.71    101.24 o 
  -1   2   6      479.42      516.60     16.79 o 
   0   2   6     5383.46     4676.96     30.59 o 
   1   2   6      481.55      537.07     19.33 o 
   2   2   6    13049.11    13473.71    101.08 o 
  -3   3   6     2649.45     2505.86     29.10 o 
  -2   3   6      116.82      143.72     10.63 o 
  -1   3   6     1356.68     1193.00     18.78 o 
   0   3   6        3.00       -6.77      7.40 o 
   1   3   6     1371.26     1180.52     19.35 o 
   2   3   6      128.68      156.02      9.30 o 
   3   3   6     2626.87     2517.72     28.86 o 
  -4   4   6     2149.24     1956.27     30.41 o 
  -3   4   6       67.68       39.57      6.67 o 
  -2   4   6      228.22      236.97     10.01 o 
  -1   4   6     1233.91     1076.69     15.21 o 
   0   4   6        4.20        8.85      6.91 o 
   1   4   6     1277.49     1138.94     21.33 o 
   2   4   6      229.13      243.10      8.56 o 
   3   4   6       61.04       52.19      6.68 o 
   4   4   6     2176.77     2084.14     31.60 o 
  -5   5   6     4933.25     5285.82     56.62 o 
  -4   5   6       27.87       24.53      7.49 o 
  -3   5   6     2795.72     2766.19     26.16 o 
  -2   5   6      780.97      797.77     13.82 o 
  -1   5   6      447.48      469.48     12.00 o 
   0   5   6     1681.81     1624.97     19.20 o 
   1   5   6      453.99      487.38     12.18 o 
   2   5   6      785.72      816.57     13.99 o 
   3   5   6     2694.25     2706.98     23.66 o 
   4   5   6       24.99       20.37      6.57 o 
   5   5   6     5042.69     5385.54     56.95 o 
  -6   6   6    10542.65    10907.18     99.36 o 
  -5   6   6       46.18       38.31      8.50 o 
  -4   6   6     5446.08     5070.11     35.79 o 
  -3   6   6      816.75      809.06     14.25 o 
  -2   6   6      139.73      183.93      9.89 o 
  -1   6   6     1647.80     1473.08     17.02 o 
   0   6   6      241.24      218.34      8.41 o 
   1   6   6     1668.13     1490.29     16.63 o 
   2   6   6      162.40      221.78      8.38 o 
   3   6   6      806.43      817.66     13.53 o 
   4   6   6     5350.47     5063.81     35.16 o 
   5   6   6       47.09       39.32      8.17 o 
   6   6   6    10804.29    11038.73     85.02 o 
  -7   7   6     6220.65     6415.30     69.89 o 
  -6   7   6       88.08       69.00      9.40 o 
  -5   7   6     7046.45     6808.76     45.14 o 
  -4   7   6      853.64      880.15     14.43 o 
  -3   7   6     1293.78     1316.19     16.41 o 
  -2   7   6      470.01      467.89     11.86 o 
  -1   7   6      288.40      370.25     10.37 o 
   0   7   6     3151.07     3725.14     27.46 o 
   1   7   6      282.41      381.89     10.94 o 
   2   7   6      493.26      507.24     11.98 o 
   3   7   6     1331.89     1387.02     16.25 o 
   4   7   6      853.20      885.73     15.51 o 
   5   7   6     7042.46     6761.03     49.46 o 
   6   7   6       84.85       77.58     10.90 o 
   7   7   6     6220.42     6304.22     67.75 o 
  -8   8   6     2152.52     2386.01     37.58 o 
  -7   8   6      656.50      730.41     16.07 o 
  -6   8   6     7139.36     6710.39     45.27 o 
  -5   8   6      142.11      174.15      9.77 o 
  -4   8   6     2904.23     3201.28     25.88 o 
  -3   8   6       63.07       20.25      7.24 o 
  -2   8   6       11.68       16.31      7.10 o 
  -1   8   6     1574.73     1512.36     17.45 o 
   0   8   6       43.92       10.68      7.77 o 
   1   8   6     1584.93     1515.56     21.32 o 
   2   8   6       12.76       18.20      8.95 o 
   3   8   6       72.78       23.86      9.23 o 
   4   8   6     2961.73     3253.95     31.03 o 
   5   8   6      141.25      179.93     17.33 o 
   6   8   6     7006.23     6513.41     49.06 o 
   7   8   6      654.35      758.24     21.10 o 
   8   8   6     2183.24     2412.01     51.85 o 
  -9   9   6      192.60      221.26     16.92 o 
  -8   9   6      321.39      288.72     11.74 o 
  -7   9   6     2075.32     1928.16     22.53 o 
  -6   9   6      227.35      229.22     10.89 o 
  -5   9   6     1020.50     1082.81     17.31 o 
  -4   9   6       55.45       74.27      9.01 o 
  -3   9   6      162.16      120.30      9.55 o 
  -2   9   6       18.91       14.61      8.22 o 
  -1   9   6     1317.02     1327.70     18.86 o 
   0   9   6     1002.13      942.04     18.30 o 
   1   9   6     1305.86     1313.74     20.70 o 
   2   9   6       25.44       29.60      9.44 o 
   3   9   6      164.87      119.27     10.73 o 
   4   9   6       52.13       58.09     13.27 o 
   5   9   6     1004.72     1054.54     19.64 o 
   6   9   6      230.83      231.02     19.32 o 
   7   9   6     2052.97     1887.48     28.48 o 
   8   9   6      318.09      276.83     18.01 o 
   9   9   6      184.97      196.10     24.24 o 
 -10  10   6      750.36      724.55     31.03 o 
  -9  10   6      144.08      112.55     11.78 o 
  -8  10   6      822.74      854.92     19.38 o 
  -7  10   6      297.56      328.97     15.90 o 
  -6  10   6      857.32     1006.28     19.98 o 
  -5  10   6      535.47      523.43     16.26 o 
  -4  10   6       86.54       83.55      9.58 o 
  -3  10   6      108.07      122.69      9.93 o 
  -2  10   6     1632.74     1501.94     26.06 o 
  -1  10   6       85.78       64.74     10.23 o 
   0  10   6     2281.67     2497.53     27.96 o 
   1  10   6       93.61       50.09     10.31 o 
   2  10   6     1626.87     1485.42     24.05 o 
   3  10   6      101.96      127.47     11.21 o 
   4  10   6       86.46      102.08     11.16 o 
   5  10   6      521.38      502.58     15.78 o 
   6  10   6      885.40     1073.08     20.51 o 
   7  10   6      299.35      339.91     16.20 o 
   8  10   6      813.70      867.72     26.42 o 
   9  10   6      139.94      102.45     16.45 o 
  10  10   6      699.03      693.00     36.66 o 
 -11  11   6      924.40      936.29     31.74 o 
 -10  11   6      391.02      349.92     15.30 o 
  -9  11   6      244.00      271.28     14.15 o 
  -8  11   6      793.32      830.85     19.95 o 
  -7  11   6      506.17      556.04     17.38 o 
  -6  11   6     1637.39     1589.61     23.94 o 
  -5  11   6      592.93      575.91     17.27 o 
  -4  11   6      776.48      790.56     17.05 o 
  -3  11   6      326.58      310.33     13.48 o 
  -2  11   6      102.68       97.25     11.11 o 
  -1  11   6     3259.15     3156.73     32.44 o 
   0  11   6       97.18      100.19     11.29 o 
   1  11   6     3330.67     3206.06     32.36 o 
   2  11   6       97.91       91.06     11.16 o 
   3  11   6      366.02      350.06     14.77 o 
   4  11   6      754.51      778.00     19.20 o 
   5  11   6      589.88      571.21     20.07 o 
   6  11   6     1626.49     1575.79     29.85 o 
   7  11   6      505.75      548.04     20.01 o 
   8  11   6      783.01      798.44     26.39 o 
   9  11   6      213.04      254.70     19.09 o 
  10  11   6      385.14      385.19     21.87 o 
  11  11   6      918.26      929.17     41.58 o 
 -12  12   6     3336.55     3221.30     53.50 o 
 -11  12   6      191.73      185.54     16.37 o 
 -10  12   6      965.92      967.20     21.78 o 
  -9  12   6      586.15      544.85     18.07 o 
  -8  12   6      360.13      373.18     15.32 o 
  -7  12   6     3487.49     3268.53     35.85 o 
  -6  12   6      220.89      228.46     13.47 o 
  -5  12   6     1033.81      975.08     20.67 o 
  -4  12   6      174.56      139.59     13.42 o 
  -3  12   6      538.37      578.77     17.50 o 
  -2  12   6     3787.93     4108.67     38.45 o 
  -1  12   6       92.82       68.14     11.58 o 
   0  12   6     5150.79     4878.09     42.47 o 
   1  12   6       94.39       77.88     11.80 o 
   2  12   6     3968.51     4272.10     38.80 o 
   3  12   6      538.29      552.60     17.22 o 
   4  12   6      161.20      114.88     12.12 o 
   5  12   6     1055.00     1039.46     21.15 o 
   6  12   6      222.04      255.98     15.93 o 
   7  12   6     3494.82     3316.57     39.00 o 
   8  12   6      335.36      316.03     19.97 o 
   9  12   6      569.62      543.60     23.59 o 
  10  12   6     1002.88     1013.95     29.81 o 
  11  12   6      187.27      160.41     20.07 o 
  12  12   6     3231.02     3111.05     84.66 o 
 -13  13   6     2337.76     2369.68     48.21 o 
 -12  13   6       32.24       25.90     15.21 o 
 -11  13   6     1668.41     1633.03     32.64 o 
 -10  13   6      128.93      129.74     13.92 o 
  -9  13   6      660.03      667.16     19.84 o 
  -8  13   6      670.38      658.56     19.45 o 
  -7  13   6      200.13      232.87     14.25 o 
  -6  13   6     1341.85     1322.86     28.68 o 
  -5  13   6      114.21       95.29     13.60 o 
  -4  13   6      352.54      333.64     14.66 o 
  -3  13   6      363.33      387.66     15.26 o 
  -2  13   6      151.72      171.62     13.14 o 
  -1  13   6     5993.66     5852.23     78.30 o 
   0  13   6      136.01      182.45     13.41 o 
   1  13   6     6123.80     6001.01     52.65 o 
   2  13   6      162.98      192.83     13.44 o 
   3  13   6      350.10      389.58     15.25 o 
   4  13   6      375.90      342.63     14.79 o 
   5  13   6      116.27       98.97     12.24 o 
   6  13   6     1383.31     1396.02     27.20 o 
   7  13   6      200.12      237.15     16.56 o 
   8  13   6      686.27      674.48     36.43 o 
   9  13   6      680.12      658.55     27.01 o 
  10  13   6      120.76      120.86     21.62 o 
  11  13   6     1632.01     1621.64     36.15 o 
  12  13   6       32.36       20.81     18.52 o 
  13  13   6     2297.22     2365.50     60.58 o 
 -14  14   6     1109.23     1054.41     45.05 o 
 -13  14   6        3.65        5.02     16.05 o 
 -12  14   6     1399.48     1397.60     30.56 o 
 -11  14   6      121.39       96.61     16.33 o 
 -10  14   6      393.07      443.56     17.87 o 
  -9  14   6       23.12        8.88     12.55 o 
  -8  14   6       49.88       41.34     12.66 o 
  -7  14   6      153.44      161.62     13.91 o 
  -6  14   6      363.92      353.50     15.78 o 
  -5  14   6      446.58      484.48     18.74 o 
  -4  14   6       13.33       -9.71     11.18 o 
  -3  14   6       48.54       26.15     11.76 o 
  -2  14   6     1613.53     1549.47     25.26 o 
  -1  14   6       57.97       95.31     12.73 o 
   0  14   6     3477.63     3594.52     36.90 o 
   1  14   6       54.51       91.62     12.74 o 
   2  14   6     1591.39     1511.16     25.03 o 
   3  14   6       55.72        6.37     11.70 o 
   4  14   6       15.32       -4.81     11.49 o 
   5  14   6      444.70      460.03     16.46 o 
   6  14   6      388.56      399.84     18.56 o 
   7  14   6      162.89      185.28     16.30 o 
   8  14   6       51.35       22.98     16.88 o 
   9  14   6       29.25       -2.39     17.10 o 
  10  14   6      401.69      503.61     24.56 o 
  11  14   6      123.51       98.16     19.98 o 
  12  14   6     1405.62     1379.61     35.46 o 
  13  14   6        4.31      -29.32     19.55 o 
  14  14   6     1123.09     1014.99     48.16 o 
 -13  15   6      852.23      813.13     27.36 o 
 -12  15   6      141.17      129.80     18.07 o 
 -11  15   6      386.99      394.43     22.77 o 
 -10  15   6      184.86      177.15     15.61 o 
  -9  15   6       45.24       23.79     13.25 o 
  -8  15   6       13.56      -14.55     12.25 o 
  -7  15   6       59.36       50.28     13.06 o 
  -6  15   6      117.69       83.22     14.72 o 
  -5  15   6      195.39      162.03     15.53 o 
  -4  15   6      262.78      242.04     14.88 o 
  -3  15   6       84.79       88.81     13.17 o 
  -2  15   6      284.83      319.89     15.76 o 
  -1  15   6     2479.34     2506.16     31.49 o 
   0  15   6      167.90      186.39     14.47 o 
   1  15   6     2436.68     2450.60     34.82 o 
   2  15   6      284.95      317.54     15.64 o 
   3  15   6       78.37       78.54     12.98 o 
   4  15   6      251.59      260.47     17.36 o 
   5  15   6      215.42      193.55     14.36 o 
   6  15   6      100.08       73.78     15.28 o 
   7  15   6       48.63       42.78     14.80 o 
   8  15   6       18.88      -13.26     17.17 o 
   9  15   6       45.44       21.57     17.99 o 
  10  15   6      184.60      156.36     20.69 o 
  11  15   6      404.82      413.33     25.70 o 
  12  15   6      139.95      151.28     27.19 o 
  13  15   6      879.60      826.91     39.47 o 
 -12  16   6      339.73      315.88     21.04 o 
 -11  16   6      230.85      218.99     19.49 o 
 -10  16   6       20.49       21.39     14.28 o 
  -9  16   6       62.27       43.34     14.15 o 
  -8  16   6      383.72      393.81     17.81 o 
  -7  16   6      212.09      232.00     15.97 o 
  -6  16   6      655.06      671.62     22.96 o 
  -5  16   6      102.70      100.74     15.46 o 
  -4  16   6      434.58      504.25     18.44 o 
  -3  16   6      135.44      114.30     14.02 o 
  -2  16   6      220.09      236.35     15.25 o 
  -1  16   6      246.45      252.60     15.38 o 
   0  16   6      369.78      342.54     16.36 o 
   1  16   6      240.35      241.34     15.44 o 
   2  16   6      213.76      264.43     18.52 o 
   3  16   6      136.74      114.55     13.89 o 
   4  16   6      438.50      479.86     17.67 o 
   5  16   6       96.06       94.77     15.89 o 
   6  16   6      593.88      637.09     23.62 o 
   7  16   6      211.29      215.33     17.84 o 
   8  16   6      407.31      371.03     28.44 o 
   9  16   6       59.71       50.86     23.55 o 
  10  16   6       20.05       -3.76     23.39 o 
  11  16   6      218.68      185.78     27.71 o 
  12  16   6      352.74      387.77     31.50 o 
 -11  17   6        3.53        3.76     16.74 o 
 -10  17   6      213.94      206.62     17.33 o 
  -9  17   6      445.07      414.00     20.26 o 
  -8  17   6       15.66       11.41     14.03 o 
  -7  17   6     1187.66     1191.06     28.11 o 
  -6  17   6      142.23      163.92     19.74 o 
  -5  17   6     1723.27     1712.18     31.23 o 
  -4  17   6      116.95      126.68     15.77 o 
  -3  17   6      258.23      236.73     15.92 o 
  -2  17   6      318.87      298.12     16.49 o 
  -1  17   6       97.83       92.77     14.16 o 
   0  17   6      604.72      529.34     19.05 o 
   1  17   6       96.68       91.95     14.12 o 
   2  17   6      312.64      274.74     16.27 o 
   3  17   6      269.83      219.03     17.52 o 
   4  17   6      112.02      109.99     16.38 o 
   5  17   6     1610.73     1576.16     36.28 o 
   6  17   6      144.22      143.03     20.56 o 
   7  17   6     1202.35     1182.47     33.91 o 
   8  17   6       15.28      -19.86     24.21 o 
   9  17   6      474.80      480.62     31.85 o 
  10  17   6      215.54      181.20     28.16 o 
  11  17   6        3.35      -37.42     24.95 o 
  -9  18   6      146.37      161.33     16.88 o 
  -8  18   6     1204.78     1249.79     35.67 o 
  -7  18   6        1.33       -1.56     15.83 o 
  -6  18   6     1453.00     1507.92     31.00 o 
  -5  18   6       46.79       32.09     16.26 o 
  -4  18   6      881.55      919.72     26.60 o 
  -3  18   6      383.79      402.56     20.50 o 
  -2  18   6        7.82      -16.48     15.15 o 
  -1  18   6      338.41      321.77     19.58 o 
   0  18   6       15.81        5.03     15.54 o 
   1  18   6      338.24      320.03     25.92 o 
   2  18   6       11.11      -20.74     20.94 o 
   3  18   6      372.53      376.83     20.30 o 
   4  18   6      832.97      848.55     29.24 o 
   5  18   6       45.35       15.38     19.01 o 
   6  18   6     1449.66     1486.49     37.33 o 
   7  18   6        1.24      -11.33     19.41 o 
   8  18   6     1233.53     1308.92     43.88 o 
   9  18   6      154.52      158.94     27.95 o 
  -7  19   6     1712.15     1605.18     37.59 o 
  -6  19   6        1.45       -0.46     19.04 o 
  -5  19   6     1332.14     1330.94     34.74 o 
  -4  19   6       34.62       12.12     18.79 o 
  -3  19   6      283.73      300.04     20.15 o 
  -2  19   6      395.88      389.09     33.12 o 
  -1  19   6       26.30        6.31     16.35 o 
   0  19   6       12.02      -17.56     15.99 o 
   1  19   6       27.16      -15.00     16.13 o 
   2  19   6      402.30      426.28     21.62 o 
   3  19   6      268.64      283.53     19.88 o 
   4  19   6       31.13       -6.95     19.68 o 
   5  19   6     1347.19     1355.82     37.01 o 
   6  19   6        1.48       17.41     20.32 o 
   7  19   6     1741.87     1741.11     46.65 o 
  -3  20   6       19.29      -27.68     22.45 o 
  -2  20   6       38.95      -14.41     26.13 o 
  -1  20   6       52.35       10.80     26.33 o 
   0  20   6        7.16      -24.69     16.46 o 
   1  20   6       60.87       44.43     17.58 o 
   2  20   6       36.83      -18.08     21.87 o 
   3  20   6       17.46      -39.25     26.17 o 
   0   1   7       52.98       84.61      7.49 o 
  -1   2   7     1842.33     2009.79     19.77 o 
   0   2   7      476.59      422.80     11.76 o 
   1   2   7     1817.19     1998.19     19.76 o 
  -2   3   7      422.04      412.87     12.16 o 
  -1   3   7      393.69      412.12     12.06 o 
   0   3   7        2.70       14.15      7.52 o 
   1   3   7      338.60      370.87     11.22 o 
   2   3   7      428.93      424.29     12.18 o 
  -3   4   7      303.82      294.71     11.28 o 
  -2   4   7     1980.96     1905.19     20.73 o 
  -1   4   7      911.27      890.93     18.31 o 
   0   4   7     2774.01     2664.65     24.73 o 
   1   4   7      908.40      842.77     15.57 o 
   2   4   7     1927.54     1842.48     20.68 o 
   3   4   7      308.08      333.85     12.15 o 
  -4   5   7      189.48      215.92     10.90 o 
  -3   5   7     1557.15     1501.33     20.51 o 
  -2   5   7       48.02       44.98      8.37 o 
  -1   5   7     3474.15     3322.51     28.51 o 
   0   5   7        7.71       -3.16      7.73 o 
   1   5   7     3398.97     3237.61     27.99 o 
   2   5   7       47.73       47.96      8.15 o 
   3   5   7     1545.29     1504.30     21.39 o 
   4   5   7      187.25      222.43     11.47 o 
  -5   6   7      647.83      747.18     17.01 o 
  -4   6   7      632.52      627.94     18.18 o 
  -3   6   7      971.40     1015.34     18.18 o 
  -2   6   7     1973.64     2009.06     21.91 o 
  -1   6   7     1027.55     1191.86     17.89 o 
   0   6   7     7030.45     6994.27     57.52 o 
   1   6   7     1031.86     1208.54     17.82 o 
   2   6   7     1925.10     1960.03     21.69 o 
   3   6   7      960.67     1020.58     18.80 o 
   4   6   7      623.88      633.08     16.77 o 
   5   6   7      657.25      777.61     17.74 o 
  -6   7   7      112.66      133.98     10.86 o 
  -5   7   7      214.82      224.38     11.71 o 
  -4   7   7       92.56      116.95     10.47 o 
  -3   7   7     1238.60     1139.21     19.51 o 
  -2   7   7       78.66      100.98      9.42 o 
  -1   7   7     3544.57     3404.52     29.11 o 
   0   7   7      233.85      223.88     12.78 o 
   1   7   7     3478.19     3358.55     32.18 o 
   2   7   7       77.91      107.70     10.35 o 
   3   7   7     1206.19     1141.89     22.68 o 
   4   7   7       96.80       91.76     12.30 o 
   5   7   7      211.65      228.01     14.09 o 
   6   7   7      106.77      126.56     15.67 o 
  -7   8   7      149.18      162.97     11.63 o 
  -6   8   7       26.75       19.15      9.79 o 
  -5   8   7      609.58      663.01     17.75 o 
  -4   8   7       42.74       32.32     10.93 o 
  -3   8   7     1033.14     1121.00     21.81 o 
  -2   8   7     1330.76     1404.58     20.24 o 
  -1   8   7      536.94      684.09     16.34 o 
   0   8   7      919.65      894.60     17.37 o 
   1   8   7      535.19      693.33     16.26 o 
   2   8   7     1338.48     1413.47     20.70 o 
   3   8   7     1043.59     1170.73     20.99 o 
   4   8   7       42.24       24.54     10.65 o 
   5   8   7      600.68      639.98     18.07 o 
   6   8   7       35.98       43.96     12.93 o 
   7   8   7      155.00      176.47     17.18 o 
  -8   9   7       15.40        4.25     11.57 o 
  -7   9   7      478.86      472.17     20.98 o 
  -6   9   7       20.43       -6.09     10.98 o 
  -5   9   7      499.14      440.41     15.92 o 
  -4   9   7       71.45       57.39     10.85 o 
  -3   9   7       44.78       39.33     10.43 o 
  -2   9   7      115.52      105.98     10.44 o 
  -1   9   7      886.32      899.46     17.85 o 
   0   9   7        8.43       -5.33      9.16 o 
   1   9   7      944.42      976.55     18.19 o 
   2   9   7      114.13      110.88     10.37 o 
   3   9   7       45.11       46.07     11.09 o 
   4   9   7       71.01       68.17     11.40 o 
   5   9   7      496.70      422.73     15.36 o 
   6   9   7       20.53        2.00     12.84 o 
   7   9   7      487.05      462.00     21.11 o 
   8   9   7       14.34      -14.28     15.54 o 
  -9  10   7      118.32      125.22     14.09 o 
  -8  10   7     1199.38     1331.72     29.73 o 
  -7  10   7      176.19      172.30     13.37 o 
  -6  10   7     2322.24     2379.48     29.33 o 
  -5  10   7       51.62       72.03     11.51 o 
  -4  10   7      661.05      667.13     18.50 o 
  -3  10   7      289.11      326.02     13.98 o 
  -2  10   7      554.71      635.29     16.42 o 
  -1  10   7      260.14      340.63     13.48 o 
   0  10   7      353.88      368.65     13.43 o 
   1  10   7      252.10      315.84     13.03 o 
   2  10   7      558.75      640.78     16.60 o 
   3  10   7      291.75      331.01     14.43 o 
   4  10   7      669.38      661.30     18.66 o 
   5  10   7       51.80       39.21     11.51 o 
   6  10   7     2330.25     2405.38     33.47 o 
   7  10   7      172.63      150.17     18.00 o 
   8  10   7     1188.38     1331.07     31.49 o 
   9  10   7      116.98      112.70     21.37 o 
 -10  11   7      264.60      230.14     18.84 o 
  -9  11   7     1148.71     1120.13     24.86 o 
  -8  11   7       26.15       26.28     12.05 o 
  -7  11   7     3622.66     3434.78     36.39 o 
  -6  11   7       75.71       89.10     12.73 o 
  -5  11   7     3069.67     2888.89     32.55 o 
  -4  11   7       15.75       -0.06     10.91 o 
  -3  11   7     1289.66     1312.94     22.78 o 
  -2  11   7      139.80      138.91     11.60 o 
  -1  11   7      256.53      260.49     12.74 o 
   0  11   7       96.21       92.99     10.96 o 
   1  11   7      256.99      255.07     16.07 o 
   2  11   7      143.59      139.39     12.78 o 
   3  11   7     1301.57     1332.38     23.27 o 
   4  11   7       16.29       -2.14     11.33 o 
   5  11   7     3140.02     2998.28     33.07 o 
   6  11   7       74.74       79.75     14.93 o 
   7  11   7     3634.04     3513.94     47.36 o 
   8  11   7       26.36       21.13     17.12 o 
   9  11   7     1098.29     1072.15     31.81 o 
  10  11   7      260.32      251.48     28.57 o 
 -11  12   7       14.32        4.61     16.32 o 
 -10  12   7      309.26      306.85     20.33 o 
  -9  12   7       21.50       11.29     12.47 o 
  -8  12   7     1490.30     1573.71     26.22 o 
  -7  12   7       21.17        6.33     12.23 o 
  -6  12   7     2075.75     1975.83     28.26 o 
  -5  12   7      107.58      140.97     13.54 o 
  -4  12   7     2212.71     2230.17     29.12 o 
  -3  12   7      303.05      289.32     14.71 o 
  -2  12   7       42.40       21.56     10.76 o 
  -1  12   7      665.99      826.45     18.96 o 
   0  12   7      136.15      173.30     13.79 o 
   1  12   7      675.85      838.98     26.13 o 
   2  12   7       48.43       19.84     12.00 o 
   3  12   7      297.86      273.94     14.88 o 
   4  12   7     2297.12     2262.16     29.69 o 
   5  12   7      109.28      128.16     15.59 o 
   6  12   7     2135.87     2055.90     34.58 o 
   7  12   7       21.03       10.87     17.07 o 
   8  12   7     1485.16     1560.14     34.76 o 
   9  12   7       21.75        3.18     17.53 o 
  10  12   7      276.73      271.11     21.82 o 
  11  12   7       15.87      -13.18     18.57 o 
 -12  13   7       43.08       36.26     18.05 o 
 -11  13   7       28.14       22.35     17.29 o 
 -10  13   7      148.66      157.74     17.04 o 
  -9  13   7      580.29      576.65     20.05 o 
  -8  13   7       25.20       -9.07     12.76 o 
  -7  13   7     1221.90     1331.80     25.11 o 
  -6  13   7       60.28       60.52     13.27 o 
  -5  13   7     2038.39     2260.12     30.25 o 
  -4  13   7      148.22      120.82     13.50 o 
  -3  13   7      294.61      338.11     15.65 o 
  -2  13   7       23.03        0.91     10.96 o 
  -1  13   7      131.70       99.21     13.43 o 
   0  13   7       26.97       39.11     12.70 o 
   1  13   7      132.28      144.73     13.92 o 
   2  13   7       23.50       21.81     12.43 o 
   3  13   7      321.84      356.71     16.06 o 
   4  13   7      146.87      102.72     13.65 o 
   5  13   7     2012.89     2210.46     34.02 o 
   6  13   7       61.03      103.49     16.06 o 
   7  13   7     1281.64     1323.81     32.96 o 
   8  13   7       25.28        5.88     18.04 o 
   9  13   7      562.29      551.23     25.76 o 
  10  13   7      151.59      125.28     20.58 o 
  11  13   7       27.58        3.13     19.06 o 
  12  13   7       43.20       49.66     20.29 o 
 -13  14   7      113.05      126.51     24.71 o 
 -12  14   7       27.87       22.64     18.33 o 
 -11  14   7      121.41      123.61     17.57 o 
 -10  14   7       10.64       -6.14     15.34 o 
  -9  14   7      153.05      147.63     15.23 o 
  -8  14   7      720.36      780.14     22.26 o 
  -7  14   7       99.82       99.20     15.83 o 
  -6  14   7     1751.78     1733.35     27.97 o 
  -5  14   7       45.06       37.52     13.13 o 
  -4  14   7      662.10      620.11     20.26 o 
  -3  14   7       33.43       33.36     12.68 o 
  -2  14   7       88.67       85.69     13.44 o 
  -1  14   7       13.67       13.81     12.75 o 
   0  14   7       76.09      102.48     13.81 o 
   1  14   7       11.88        6.44     12.78 o 
   2  14   7       90.00       96.41     13.89 o 
   3  14   7       34.51       25.61     13.14 o 
   4  14   7      621.17      555.75     18.84 o 
   5  14   7       45.18       31.73     15.11 o 
   6  14   7     1692.94     1657.17     31.49 o 
   7  14   7      100.88       83.84     19.24 o 
   8  14   7      757.78      832.54     30.42 o 
   9  14   7      153.26      152.79     20.97 o 
  10  14   7       12.30      -13.61     22.07 o 
  11  14   7      119.31      101.26     25.58 o 
  12  14   7       24.68       12.41     20.65 o 
  13  14   7      116.71      100.96     24.35 o 
 -11  15   7      356.51      382.16     21.85 o 
 -10  15   7      177.67      171.94     18.67 o 
  -9  15   7      193.38      162.23     15.99 o 
  -8  15   7      143.25       90.46     15.00 o 
  -7  15   7      300.57      317.59     17.27 o 
  -6  15   7       16.19      -19.50     13.00 o 
  -5  15   7      389.77      399.60     23.58 o 
  -4  15   7       83.11       56.43     13.76 o 
  -3  15   7      146.54      112.76     15.96 o 
  -2  15   7       61.44       35.88     15.05 o 
  -1  15   7      360.38      383.62     17.34 o 
   0  15   7        7.38       12.14     13.61 o 
   1  15   7      353.29      364.62     17.38 o 
   2  15   7       60.66       43.96     13.62 o 
   3  15   7      140.23       93.36     14.34 o 
   4  15   7       82.55       64.45     14.15 o 
   5  15   7      335.61      363.89     19.79 o 
   6  15   7       17.41        1.79     15.32 o 
   7  15   7      303.25      319.89     22.87 o 
   8  15   7      140.40       94.44     20.36 o 
   9  15   7      201.81      179.30     22.11 o 
  10  15   7      176.32      180.86     22.86 o 
  11  15   7      352.24      355.28     26.05 o 
 -10  16   7      738.33      769.96     27.40 o 
  -9  16   7      130.65      111.55     16.23 o 
  -8  16   7       82.47       58.07     15.23 o 
  -7  16   7       12.09        2.20     14.06 o 
  -6  16   7       97.51       57.48     14.66 o 
  -5  16   7       60.58       27.87     14.15 o 
  -4  16   7      139.53      178.41     17.52 o 
  -3  16   7        6.15      -21.84     14.56 o 
  -2  16   7      846.89      846.08     23.41 o 
  -1  16   7       67.64       55.73     14.24 o 
   0  16   7      988.64      893.48     27.85 o 
   1  16   7       68.05       43.40     14.09 o 
   2  16   7      838.47      811.61     23.12 o 
   3  16   7        5.94      -14.94     13.29 o 
   4  16   7      134.69      114.97     17.30 o 
   5  16   7       58.35       41.34     16.69 o 
   6  16   7       83.24       53.30     19.44 o 
   7  16   7       11.42       -0.61     18.84 o 
   8  16   7       87.63       68.43     20.42 o 
   9  16   7      130.38      137.84     22.10 o 
  10  16   7      728.20      770.47     38.33 o 
  -8  17   7       90.87       54.64     15.78 o 
  -7  17   7        4.90      -21.61     14.41 o 
  -6  17   7      104.54      103.49     21.13 o 
  -5  17   7       59.49       26.77     14.78 o 
  -4  17   7       19.99      -10.59     15.71 o 
  -3  17   7      764.81      800.50     25.78 o 
  -2  17   7       33.93       19.34     14.28 o 
  -1  17   7     1222.27     1284.74     28.76 o 
   0  17   7      107.68       89.32     15.41 o 
   1  17   7     1208.84     1229.12     26.32 o 
   2  17   7       34.16       25.03     14.48 o 
   3  17   7      764.41      819.66     27.07 o 
   4  17   7       20.41       11.89     16.56 o 
   5  17   7       59.40       14.62     16.80 o 
   6  17   7      102.99       88.75     21.22 o 
   7  17   7        5.36      -25.95     23.79 o 
   8  17   7       92.18       35.62     26.17 o 
  -6  18   7       17.17        0.53     15.23 o 
  -5  18   7       19.30      -15.75     16.57 o 
  -4  18   7       97.52       99.24     17.98 o 
  -3  18   7       35.34       16.49     16.60 o 
  -2  18   7      990.65      963.77     25.60 o 
  -1  18   7        4.30      -13.16     19.95 o 
   0  18   7     1320.88     1366.93     33.29 o 
   1  18   7        4.34       -8.56     16.54 o 
   2  18   7      987.54      925.97     28.67 o 
   3  18   7       35.86       -9.60     16.62 o 
   4  18   7       93.63       72.71     21.44 o 
   5  18   7       18.05      -10.69     20.31 o 
   6  18   7       17.43      -19.26     22.62 o 
  -2  19   7       34.23       18.89     17.63 o 
  -1  19   7      916.47      910.22     29.06 o 
   0  19   7        0.03      -25.41     16.94 o 
   1  19   7      905.18      880.71     39.46 o 
   2  19   7       34.07      -13.13     17.28 o 
   0   0   8     6774.25     7309.43    197.75 o 
  -1   1   8     8196.60     7941.56     79.51 o 
   0   1   8       27.26      -16.64     11.10 o 
   1   1   8     8276.56     8029.11    145.77 o 
  -2   2   8     5969.41     5894.66     63.97 o 
  -1   2   8      232.92      186.95     11.95 o 
   0   2   8     1774.24     1893.33     27.84 o 
   1   2   8      229.54      155.72     12.17 o 
   2   2   8     5838.57     5754.00    111.53 o 
  -3   3   8      583.68      577.41     24.17 o 
  -2   3   8      215.16      149.39     11.53 o 
  -1   3   8     3580.02     3815.72     34.15 o 
   0   3   8      428.27      387.86     13.11 o 
   1   3   8     3439.50     3622.16     34.35 o 
   2   3   8      206.83      143.50     14.97 o 
   3   3   8      598.67      597.56     31.02 o 
  -4   4   8     2294.72     2599.28     39.97 o 
  -3   4   8       66.53       46.59     11.94 o 
  -2   4   8      232.31      251.54     17.72 o 
  -1   4   8      432.78      619.87     16.93 o 
   0   4   8      567.52      568.18     15.07 o 
   1   4   8      398.78      558.64     18.99 o 
   2   4   8      231.43      239.70     12.90 o 
   3   4   8       70.45       45.63     10.94 o 
   4   4   8     2207.49     2535.99     43.09 o 
  -5   5   8     3009.33     3108.03     44.53 o 
  -4   5   8      183.27      228.49     12.51 o 
  -3   5   8     1334.23     1388.38     25.72 o 
  -2   5   8      549.54      468.72     15.03 o 
  -1   5   8      634.50      668.59     17.40 o 
   0   5   8      138.32      139.08     10.54 o 
   1   5   8      636.94      709.86     18.33 o 
   2   5   8      536.47      439.94     14.73 o 
   3   5   8     1312.10     1358.15     22.15 o 
   4   5   8      188.14      237.03     13.03 o 
   5   5   8     2922.87     3063.86     58.98 o 
  -6   6   8     3575.53     3270.53     46.34 o 
  -5   6   8       65.20       83.75     11.30 o 
  -4   6   8     2439.82     2510.07     28.28 o 
  -3   6   8      215.97      233.07     12.42 o 
  -2   6   8      281.34      309.26     12.99 o 
  -1   6   8      107.58       92.96     10.78 o 
   0   6   8       15.77       21.82      9.16 o 
   1   6   8       94.66      100.93     11.36 o 
   2   6   8      255.99      313.91     15.49 o 
   3   6   8      226.37      238.03     14.88 o 
   4   6   8     2461.87     2530.98     32.63 o 
   5   6   8       66.24       89.31     13.53 o 
   6   6   8     3579.93     3249.36     61.85 o 
  -7   7   8     2246.96     2190.34     38.72 o 
  -6   7   8       86.87       95.80     11.71 o 
  -5   7   8     2681.75     2781.42     30.31 o 
  -4   7   8        1.23       -7.38     10.09 o 
  -3   7   8      490.96      519.68     18.00 o 
  -2   7   8       38.26       23.78     11.39 o 
  -1   7   8       46.95       49.17     11.54 o 
   0   7   8       34.30       17.15     10.36 o 
   1   7   8       48.14       58.35     12.78 o 
   2   7   8       43.22       25.38     12.40 o 
   3   7   8      485.71      481.68     18.38 o 
   4   7   8        1.95       -9.40     12.27 o 
   5   7   8     2770.03     2828.68     35.06 o 
   6   7   8       87.64       86.44     20.29 o 
   7   7   8     2274.00     2214.59     74.11 o 
  -8   8   8     1055.63     1159.55     41.06 o 
  -7   8   8       34.84       18.82     12.65 o 
  -6   8   8     1752.14     1772.83     28.22 o 
  -5   8   8        2.05      -14.69     11.58 o 
  -4   8   8      937.19      895.51     21.82 o 
  -3   8   8       87.96      109.84     13.00 o 
  -2   8   8      334.51      306.16     15.06 o 
  -1   8   8       84.81       75.45     12.33 o 
   0   8   8        7.38       -7.83     10.26 o 
   1   8   8       92.44       70.78     13.21 o 
   2   8   8      336.52      309.57     17.03 o 
   3   8   8       92.83      124.68     16.45 o 
   4   8   8      946.62      914.43     23.27 o 
   5   8   8        2.34        1.10     15.51 o 
   6   8   8     1793.11     1776.76     34.43 o 
   7   8   8       32.70        3.34     16.56 o 
   8   8   8      990.60     1016.92     42.49 o 
  -9   9   8      241.11      251.07     27.13 o 
  -8   9   8       89.88       67.26     14.01 o 
  -7   9   8      674.69      705.67     22.01 o 
  -6   9   8       63.66       47.04     13.20 o 
  -5   9   8      204.35      200.66     14.77 o 
  -4   9   8      217.59      171.14     14.33 o 
  -3   9   8      108.31       98.91     13.25 o 
  -2   9   8      182.95      187.87     14.21 o 
  -1   9   8      477.28      471.40     17.40 o 
   0   9   8       13.33       -4.04     10.65 o 
   1   9   8      467.44      485.42     18.96 o 
   2   9   8      191.65      198.33     15.16 o 
   3   9   8      111.48       98.06     13.96 o 
   4   9   8      212.69      169.49     15.23 o 
   5   9   8      206.22      162.40     18.41 o 
   6   9   8       61.20       37.96     17.02 o 
   7   9   8      642.03      694.07     27.50 o 
   8   9   8       87.46       96.33     18.54 o 
   9   9   8      249.09      229.45     30.24 o 
 -10  10   8       50.94       35.46     25.68 o 
  -9  10   8      224.03      184.87     18.50 o 
  -8  10   8      184.88      194.78     15.94 o 
  -7  10   8      151.77      132.90     15.09 o 
  -6  10   8      692.31      720.92     22.21 o 
  -5  10   8      587.91      603.91     20.96 o 
  -4  10   8       94.94      100.51     13.71 o 
  -3  10   8        7.52      -16.24     12.04 o 
  -2  10   8      524.81      540.41     19.39 o 
  -1  10   8       88.54       89.32     12.44 o 
   0  10   8     1322.41     1343.45     21.80 o 
   1  10   8       93.22       91.04     16.14 o 
   2  10   8      534.03      585.90     19.07 o 
   3  10   8        6.95      -17.66     11.77 o 
   4  10   8       95.39       93.78     13.27 o 
   5  10   8      584.70      588.10     21.71 o 
   6  10   8      662.53      707.64     27.73 o 
   7  10   8      147.04      141.61     19.21 o 
   8  10   8      191.51      201.13     20.52 o 
   9  10   8      220.54      198.33     20.84 o 
  10  10   8       51.74       63.14     27.55 o 
 -11  11   8      364.10      388.85     44.77 o 
 -10  11   8       49.30       34.42     17.00 o 
  -9  11   8       26.85        1.93     16.01 o 
  -8  11   8       58.40       41.49     14.53 o 
  -7  11   8       99.16       85.27     14.84 o 
  -6  11   8      194.70      170.22     15.61 o 
  -5  11   8      207.32      191.79     15.80 o 
  -4  11   8      453.95      418.31     16.67 o 
  -3  11   8      166.42      165.38     14.16 o 
  -2  11   8        6.14        4.12     12.11 o 
  -1  11   8     2150.36     2301.41     29.79 o 
   0  11   8       43.85       43.38     11.70 o 
   1  11   8     2230.27     2325.36     30.50 o 
   2  11   8        6.28        4.93     12.40 o 
   3  11   8      176.14      207.76     15.72 o 
   4  11   8      477.07      420.22     17.13 o 
   5  11   8      208.45      198.17     23.86 o 
   6  11   8      198.61      170.06     20.10 o 
   7  11   8       97.27       71.88     18.87 o 
   8  11   8       57.53       69.82     19.29 o 
   9  11   8       37.13       15.17     19.05 o 
  10  11   8       45.82       25.48     19.51 o 
  11  11   8      312.15      326.95     53.80 o 
 -12  12   8      797.43      743.18     61.62 o 
 -11  12   8        0.74      -25.71     17.14 o 
 -10  12   8      495.11      590.01     25.26 o 
  -9  12   8       31.35       22.15     16.97 o 
  -8  12   8      209.97      176.95     16.62 o 
  -7  12   8       43.42       38.80     14.66 o 
  -6  12   8      290.49      299.72     19.17 o 
  -5  12   8       54.07       56.86     13.50 o 
  -4  12   8       56.70       30.87     13.05 o 
  -3  12   8      261.48      297.14     15.91 o 
  -2  12   8     1804.22     1795.30     27.74 o 
  -1  12   8       96.18      112.11     13.87 o 
   0  12   8     2628.69     2809.29     31.20 o 
   1  12   8       95.97      114.87     14.26 o 
   2  12   8     1876.25     1916.44     29.69 o 
   3  12   8      275.54      316.22     16.33 o 
   4  12   8       64.88       35.23     15.53 o 
   5  12   8       59.95       57.76     16.00 o 
   6  12   8      289.43      316.79     22.33 o 
   7  12   8       48.41       44.03     18.99 o 
   8  12   8      226.36      229.12     21.90 o 
   9  12   8       27.17        6.83     19.23 o 
  10  12   8      464.62      537.01     26.77 o 
  11  12   8        0.94      -20.18     19.89 o 
  12  12   8      774.54      756.44     62.53 o 
 -11  13   8      573.52      543.13     26.09 o 
 -10  13   8        4.88       -5.42     17.47 o 
  -9  13   8      390.18      432.65     23.62 o 
  -8  13   8       40.83       30.39     15.18 o 
  -7  13   8       30.77       14.63     13.73 o 
  -6  13   8      176.50      150.97     15.19 o 
  -5  13   8      390.15      416.91     17.82 o 
  -4  13   8       31.82        9.23     13.20 o 
  -3  13   8      291.53      267.45     16.15 o 
  -2  13   8      119.55      109.61     14.24 o 
  -1  13   8     1920.13     1844.75     28.40 o 
   0  13   8       41.00       36.90     12.48 o 
   1  13   8     1960.81     1914.35     29.20 o 
   2  13   8      117.83       99.56     14.72 o 
   3  13   8      315.61      295.18     16.72 o 
   4  13   8       28.52       -1.63     15.54 o 
   5  13   8      385.28      386.23     20.39 o 
   6  13   8      168.23      197.92     21.18 o 
   7  13   8       30.26        8.64     18.76 o 
   8  13   8       36.60       -3.10     19.40 o 
   9  13   8      402.55      420.40     25.50 o 
  10  13   8        5.89        0.69     20.21 o 
  11  13   8      566.64      547.78     28.10 o 
 -10  14   8      230.65      230.38     22.11 o 
  -9  14   8       69.65       64.00     18.71 o 
  -8  14   8       17.55       12.09     14.45 o 
  -7  14   8       26.87        7.94     14.01 o 
  -6  14   8       14.19        8.65     13.89 o 
  -5  14   8      174.67      151.58     15.65 o 
  -4  14   8      213.89      205.68     16.01 o 
  -3  14   8       21.17        5.80     13.48 o 
  -2  14   8      539.88      617.17     20.39 o 
  -1  14   8       10.51       -6.78     13.09 o 
   0  14   8     1455.77     1395.62     24.36 o 
   1  14   8       11.47        8.81     13.77 o 
   2  14   8      549.77      637.68     21.41 o 
   3  14   8       20.14        6.66     13.98 o 
   4  14   8      207.55      216.70     20.09 o 
   5  14   8      168.17      175.51     18.51 o 
   6  14   8       11.86        5.49     18.85 o 
   7  14   8       25.73       17.81     25.72 o 
   8  14   8       18.46       -2.62     20.04 o 
   9  14   8       70.51       41.28     21.13 o 
  10  14   8      246.21      245.11     24.92 o 
  -9  15   8        0.56       -8.98     16.70 o 
  -8  15   8       51.69       10.21     15.04 o 
  -7  15   8        7.16       -7.57     14.43 o 
  -6  15   8       13.72      -15.86     14.23 o 
  -5  15   8      156.30      143.05     16.15 o 
  -4  15   8       47.36       30.24     14.54 o 
  -3  15   8      271.59      237.96     16.75 o 
  -2  15   8       74.05       40.04     14.44 o 
  -1  15   8      718.58      673.88     21.65 o 
   0  15   8       47.03       25.10     13.44 o 
   1  15   8      720.27      662.79     26.68 o 
   2  15   8       71.59       43.89     14.80 o 
   3  15   8      263.97      263.40     17.23 o 
   4  15   8       50.57       43.15     17.17 o 
   5  15   8      138.21      174.05     18.80 o 
   6  15   8       14.62        1.65     19.48 o 
   7  15   8        8.88       23.18     20.23 o 
   8  15   8       55.48       32.21     21.30 o 
   9  15   8        0.52      -24.21     20.68 o 
  -7  16   8       59.15       19.99     15.62 o 
  -6  16   8      318.14      351.32     19.27 o 
  -5  16   8       14.35       14.11     14.97 o 
  -4  16   8      417.24      431.13     19.77 o 
  -3  16   8      102.73      104.13     15.69 o 
  -2  16   8      278.18      250.46     17.89 o 
  -1  16   8       95.19      106.70     16.16 o 
   0  16   8      204.63      227.60     17.40 o 
   1  16   8       94.10      110.95     16.19 o 
   2  16   8      271.59      254.55     21.46 o 
   3  16   8       98.82       86.73     18.11 o 
   4  16   8      398.04      379.61     22.04 o 
   5  16   8       14.58        8.36     17.28 o 
   6  16   8      288.79      383.09     31.06 o 
   7  16   8       62.09       40.40     21.34 o 
  -4  17   8       71.39       48.79     22.19 o 
  -3  17   8      259.18      279.58     18.49 o 
  -2  17   8       26.43       -1.67     14.99 o 
  -1  17   8      206.58      194.77     17.38 o 
   0  17   8      293.85      301.79     18.85 o 
   1  17   8      203.57      199.94     17.80 o 
   2  17   8       21.18       10.43     15.44 o 
   3  17   8      256.22      251.10     20.94 o 
   4  17   8       71.74       61.32     20.04 o 
   0   1   9      746.49      663.27     22.05 o 
  -1   2   9     1910.50     1943.02     25.44 o 
   0   2   9        0.79        8.13     12.06 o 
   1   2   9     1861.22     1910.41     28.09 o 
  -2   3   9      146.68       82.80     11.82 o 
  -1   3   9       28.84       29.77     12.23 o 
   0   3   9     1215.06     1113.56     23.02 o 
   1   3   9       39.72       36.32     11.51 o 
   2   3   9      142.95      109.29     12.51 o 
  -3   4   9      203.74      166.68     12.96 o 
  -2   4   9      216.65      235.87     13.52 o 
  -1   4   9      318.44      350.59     15.95 o 
   0   4   9      767.41      723.81     20.63 o 
   1   4   9      335.07      342.56     18.27 o 
   2   4   9      229.93      269.48     16.56 o 
   3   4   9      211.48      185.90     13.45 o 
  -4   5   9     1422.50     1563.68     24.26 o 
  -3   5   9      289.07      364.39     15.03 o 
  -2   5   9      183.10      126.31     12.97 o 
  -1   5   9      804.42      883.67     21.17 o 
   0   5   9        5.90        8.07     12.17 o 
   1   5   9      806.01      902.33     22.30 o 
   2   5   9      181.26      159.86     13.16 o 
   3   5   9      291.29      345.74     17.18 o 
   4   5   9     1382.85     1552.39     38.74 o 
  -5   6   9      640.65      590.25     18.83 o 
  -4   6   9       85.78       92.42     12.50 o 
  -3   6   9      718.11      803.70     19.67 o 
  -2   6   9      906.70      896.38     22.50 o 
  -1   6   9      218.52      247.82     17.67 o 
   0   6   9     1326.37     1351.76     28.78 o 
   1   6   9      225.03      238.73     17.65 o 
   2   6   9      911.56      893.43     23.62 o 
   3   6   9      689.96      759.52     22.80 o 
   4   6   9       83.06      105.98     14.89 o 
   5   6   9      664.79      604.44     25.56 o 
  -6   7   9     2160.70     2273.72     32.48 o 
  -5   7   9       19.30       -3.61     12.96 o 
  -4   7   9      322.91      286.81     16.21 o 
  -3   7   9      330.73      372.46     16.91 o 
  -2   7   9      395.24      401.14     17.17 o 
  -1   7   9     1052.70     1069.92     25.39 o 
   0   7   9      286.78      310.48     18.81 o 
   1   7   9     1072.22     1114.28     30.29 o 
   2   7   9      394.23      377.12     17.72 o 
   3   7   9      317.76      324.36     17.53 o 
   4   7   9      337.45      346.11     17.79 o 
   5   7   9       18.97        1.68     16.91 o 
   6   7   9     2150.64     2237.29     39.39 o 
  -7   8   9      701.97      693.45     26.24 o 
  -6   8   9        8.19       23.47     13.76 o 
  -5   8   9      840.37      897.42     23.89 o 
  -4   8   9       81.63       51.16     13.86 o 
  -3   8   9      290.17      305.79     23.92 o 
  -2   8   9      108.78      126.99     14.57 o 
  -1   8   9      186.32      206.53     16.23 o 
   0   8   9     1204.61     1269.26     28.87 o 
   1   8   9      189.97      205.19     16.26 o 
   2   8   9      120.73      139.09     15.61 o 
   3   8   9      302.36      314.25     22.96 o 
   4   8   9       81.77       41.96     17.39 o 
   5   8   9      826.36      824.08     28.81 o 
   6   8   9        5.80      -15.33     17.37 o 
   7   8   9      709.56      669.07     28.23 o 
  -8   9   9      141.87      153.47     19.25 o 
  -7   9   9       68.97       74.30     15.05 o 
  -6   9   9      144.32      132.91     15.55 o 
  -5   9   9       19.18       -2.14     13.66 o 
  -4   9   9      287.09      288.61     17.10 o 
  -3   9   9      107.37       92.54     14.44 o 
  -2   9   9      168.10      181.43     15.47 o 
  -1   9   9      292.26      271.97     16.52 o 
   0   9   9       54.42       99.43     16.76 o 
   1   9   9      290.73      247.50     20.26 o 
   2   9   9      166.85      172.90     16.28 o 
   3   9   9      108.93      118.99     18.72 o 
   4   9   9      289.24      286.75     20.95 o 
   5   9   9       19.14       14.34     17.82 o 
   6   9   9      147.63      137.54     20.14 o 
   7   9   9       65.64       54.28     19.35 o 
   8   9   9      137.31      133.70     20.77 o 
  -9  10   9        1.97        7.10     17.20 o 
  -8  10   9      262.42      286.05     21.16 o 
  -7  10   9      414.08      419.35     19.56 o 
  -6  10   9      212.21      229.87     17.26 o 
  -5  10   9      222.33      258.36     17.20 o 
  -4  10   9      366.98      370.85     18.23 o 
  -3  10   9      141.32      127.73     15.43 o 
  -2  10   9       41.84       28.73     14.14 o 
  -1  10   9      851.57      930.38     29.77 o 
   0  10   9        9.56       -7.99     15.61 o 
   1  10   9      829.11      837.58     27.66 o 
   2  10   9       44.29       23.41     14.60 o 
   3  10   9      152.08      166.74     16.79 o 
   4  10   9      356.01      346.46     22.25 o 
   5  10   9      230.65      235.87     21.24 o 
   6  10   9      215.98      227.35     21.64 o 
   7  10   9      409.01      441.62     24.60 o 
   8  10   9      260.21      215.68     22.61 o 
   9  10   9        1.47       -5.05     19.53 o 
 -10  11   9      130.98      102.05     19.65 o 
  -9  11   9      356.84      370.48     26.20 o 
  -8  11   9        5.83       10.28     17.32 o 
  -7  11   9      764.42      783.98     25.02 o 
  -6  11   9      158.25      158.54     16.55 o 
  -5  11   9      801.95      799.89     24.29 o 
  -4  11   9       34.63       32.08     14.41 o 
  -3  11   9      145.36      140.48     16.09 o 
  -2  11   9      152.86      191.41     16.58 o 
  -1  11   9       83.85      137.07     18.17 o 
   0  11   9     1396.29     1447.67     32.08 o 
   1  11   9       86.11       94.19     18.29 o 
   2  11   9      161.44      226.72     20.01 o 
   3  11   9      145.28      118.04     16.63 o 
   4  11   9       31.18       -5.09     18.30 o 
   5  11   9      791.41      818.17     30.24 o 
   6  11   9      159.97      209.76     21.70 o 
   7  11   9      770.23      737.52     32.32 o 
   8  11   9        6.94        0.70     20.04 o 
   9  11   9      343.46      329.56     24.78 o 
  10  11   9      126.65       78.58     22.07 o 
 -10  12   9      100.71       64.39     19.76 o 
  -9  12   9      266.73      253.58     22.24 o 
  -8  12   9      459.20      520.34     25.13 o 
  -7  12   9        2.03       -3.95     15.35 o 
  -6  12   9      843.51      844.37     25.82 o 
  -5  12   9        1.60       -0.11     14.81 o 
  -4  12   9      166.45      196.34     17.42 o 
  -3  12   9      117.41      106.25     16.11 o 
  -2  12   9       75.71       61.98     15.41 o 
  -1  12   9      745.04      787.33     37.86 o 
   0  12   9        3.86       10.26     17.00 o 
   1  12   9      772.26      809.79     27.93 o 
   2  12   9       79.14       92.34     16.64 o 
   3  12   9      126.74       91.35     26.35 o 
   4  12   9      175.56      185.13     21.56 o 
   5  12   9        1.86      -20.28     18.70 o 
   6  12   9      859.28      810.47     31.80 o 
   7  12   9        1.85        0.03     24.76 o 
   8  12   9      463.04      467.83     26.87 o 
   9  12   9      256.59      223.20     24.65 o 
  10  12   9       90.94       67.63     22.57 o 
  -8  13   9       54.39       64.74     19.32 o 
  -7  13   9      708.59      738.16     25.78 o 
  -6  13   9       35.87       31.44     16.14 o 
  -5  13   9      358.12      330.41     19.52 o 
  -4  13   9        8.57        3.95     15.02 o 
  -3  13   9       28.27        1.35     14.82 o 
  -2  13   9      765.45      763.44     26.48 o 
  -1  13   9      106.48      105.61     17.08 o 
   0  13   9      517.40      539.01     22.05 o 
   1  13   9      106.70      122.91     17.37 o 
   2  13   9      785.33      798.59     23.76 o 
   3  13   9       31.17        2.25     16.81 o 
   4  13   9       10.91       -7.24     16.80 o 
   5  13   9      372.42      394.10     25.15 o 
   6  13   9       34.67       35.89     20.69 o 
   7  13   9      724.36      817.49     32.48 o 
   8  13   9       52.37       58.39     22.16 o 
  -7  14   9        3.60      -19.70     16.14 o 
  -6  14   9      378.62      365.05     24.30 o 
  -5  14   9        7.70       -4.38     17.39 o 
  -4  14   9      154.30      144.60     16.56 o 
  -3  14   9      130.96      141.87     22.04 o 
  -2  14   9       60.53       48.15     15.01 o 
  -1  14   9      587.63      585.53     32.36 o 
   0  14   9       33.18       -2.33     18.06 o 
   1  14   9      568.16      581.63     23.73 o 
   2  14   9       61.40       52.32     17.93 o 
   3  14   9      133.47      134.33     27.18 o 
   4  14   9      150.37      153.69     22.68 o 
   5  14   9        8.69      -22.60     19.93 o 
   6  14   9      386.62      355.54     25.90 o 
   7  14   9        3.44       -5.39     20.74 o 
  -4  15   9       16.49       24.69     15.50 o 
  -3  15   9       49.65       38.12     15.53 o 
  -2  15   9      309.24      312.72     18.77 o 
  -1  15   9       12.14      -11.11     16.95 o 
   0  15   9      394.44      381.61     31.84 o 
   1  15   9        9.95       10.06     17.01 o 
   2  15   9      298.77      343.36     21.94 o 
   3  15   9       49.75       31.74     18.44 o 
   4  15   9       18.18      -10.12     18.90 o 
   0   0  10      411.98      421.09     39.39 o 
  -1   1  10      594.13      523.53     30.42 o 
   0   1  10        2.72        9.04     14.71 o 
   1   1  10      566.16      532.65     29.79 o 
  -2   2  10      270.00      269.87     29.64 o 
  -1   2  10       63.49       57.53     15.58 o 
   0   2  10      641.51      699.75     23.60 o 
   1   2  10       58.96       59.79     15.41 o 
   2   2  10      263.18      198.59     24.91 o 
  -3   3  10      321.27      257.75     21.27 o 
  -2   3  10      155.57      136.36     14.91 o 
  -1   3  10       72.47       77.34     14.32 o 
   0   3  10       65.24       80.71     14.32 o 
   1   3  10       74.87       73.51     14.60 o 
   2   3  10      143.13      128.94     15.12 o 
   3   3  10      317.47      290.48     22.27 o 
  -4   4  10      698.87      681.40     28.54 o 
  -3   4  10       60.88       55.45     12.86 o 
  -2   4  10      129.82      133.68     14.92 o 
  -1   4  10      266.28      315.38     16.84 o 
   0   4  10       97.61       74.05     14.31 o 
   1   4  10      242.63      286.60     16.86 o 
   2   4  10      131.00      135.72     15.37 o 
   3   4  10       59.00       44.69     14.89 o 
   4   4  10      691.58      706.23     39.31 o 
  -5   5  10      288.84      313.96     22.75 o 
  -4   5  10       97.55       56.46     13.21 o 
  -3   5  10      203.25      196.84     14.58 o 
  -2   5  10      422.15      438.55     21.04 o 
  -1   5  10        8.18       13.39     15.54 o 
   0   5  10     1159.48     1039.18     27.64 o 
   1   5  10        8.69        7.86     18.61 o 
   2   5  10      411.62      448.89     27.23 o 
   3   5  10      196.52      175.19     16.55 o 
   4   5  10       97.99       55.09     17.85 o 
   5   5  10      284.00      336.24     30.99 o 
  -6   6  10      194.77      163.07     29.95 o 
  -5   6  10       65.59       44.59     14.70 o 
  -4   6  10       70.50       72.31     14.90 o 
  -3   6  10      195.50      192.94     16.32 o 
  -2   6  10        0.34      -16.66     24.00 o 
  -1   6  10      862.57      921.15     36.37 o 
   0   6  10       85.61       70.19     16.69 o 
   1   6  10      831.75      898.42     27.37 o 
   2   6  10        0.53        1.06     16.30 o 
   3   6  10      198.27      185.88     17.18 o 
   4   6  10       62.64       65.94     18.52 o 
   5   6  10       63.20       35.63     18.24 o 
   6   6  10      207.31      210.86     32.59 o 
  -7   7  10      282.00      226.59     28.76 o 
  -6   7  10       39.94       48.17     17.30 o 
  -5   7  10        5.39        8.69     14.52 o 
  -4   7  10        2.92      -20.40     13.60 o 
  -3   7  10       50.39       28.91     17.67 o 
  -2   7  10      385.80      401.92     21.31 o 
  -1   7  10        5.73        0.48     16.12 o 
   0   7  10      667.17      750.20     26.10 o 
   1   7  10        5.52      -11.44     16.10 o 
   2   7  10      368.96      338.75     20.75 o 
   3   7  10       54.08       59.01     15.97 o 
   4   7  10        2.75        6.39     17.99 o 
   5   7  10        8.38      -24.59     17.78 o 
   6   7  10       41.12       26.09     19.08 o 
   7   7  10      289.74      248.44     38.78 o 
  -8   8  10       60.13       60.76     26.39 o 
  -7   8  10        5.36      -13.92     16.71 o 
  -6   8  10      112.84      142.72     19.00 o 
  -5   8  10       14.38       -5.78     14.69 o 
  -4   8  10       96.01       85.09     15.71 o 
  -3   8  10       96.49       77.16     17.72 o 
  -2   8  10       32.67       -3.42     16.38 o 
  -1   8  10      454.73      501.16     22.89 o 
   0   8  10       24.18       11.37     16.78 o 
   1   8  10      461.91      522.39     33.85 o 
   2   8  10       32.13       -1.65     16.46 o 
   3   8  10       97.43       46.16     22.57 o 
   4   8  10      101.97       71.93     19.25 o 
   5   8  10       15.28      -22.34     18.36 o 
   6   8  10      106.70      116.84     21.02 o 
   7   8  10        7.04      -19.13     19.29 o 
   8   8  10       66.50       94.33     30.25 o 
  -9   9  10        6.11      -19.60     24.86 o 
  -8   9  10       32.23       31.05     21.66 o 
  -7   9  10       43.75       13.04     18.12 o 
  -6   9  10      182.28      210.73     17.80 o 
  -5   9  10      111.23      109.90     20.07 o 
  -4   9  10       26.11        9.23     14.73 o 
  -3   9  10       37.96       14.16     16.80 o 
  -2   9  10      138.17      168.81     19.02 o 
  -1   9  10       28.57       44.00     20.78 o 
   0   9  10      271.13      306.08     21.03 o 
   1   9  10       28.80        3.67     17.21 o 
   2   9  10      151.35      148.20     19.33 o 
   3   9  10       37.64       -3.32     23.67 o 
   4   9  10       25.12       -3.93     18.75 o 
   5   9  10      107.39      101.46     27.28 o 
   6   9  10      174.37      161.08     21.95 o 
   7   9  10       45.15        6.39     20.47 o 
   8   9  10       33.89       41.23     21.23 o 
   9   9  10        7.12      -18.29     30.05 o 
  -8  10  10       41.39       12.19     18.91 o 
  -7  10  10      529.57      618.20     27.72 o 
  -6  10  10        1.13      -10.72     15.43 o 
  -5  10  10      415.53      448.36     20.78 o 
  -4  10  10       99.35      111.32     22.94 o 
  -3  10  10      100.99       87.45     18.52 o 
  -2  10  10       47.73       57.51     18.20 o 
  -1  10  10       71.44       74.78     18.50 o 
   0  10  10       56.42       56.58     30.13 o 
   1  10  10       80.14       77.24     21.80 o 
   2  10  10       48.56       60.91     22.24 o 
   3  10  10      101.52       61.70     30.82 o 
   4  10  10       99.59       82.04     22.48 o 
   5  10  10      420.68      475.66     25.73 o 
   6  10  10        1.60       -0.42     20.00 o 
   7  10  10      526.00      547.47     27.87 o 
   8  10  10       39.65       -3.00     21.19 o 
  -7  11  10      107.29      116.19     20.98 o 
  -6  11  10      784.02      850.74     26.77 o 
  -5  11  10        7.66       17.13     15.95 o 
  -4  11  10      356.48      326.34     20.47 o 
  -3  11  10       83.87       70.62     19.50 o 
  -2  11  10       91.31       94.89     20.13 o 
  -1  11  10      146.98      172.60     20.19 o 
   0  11  10       13.14        3.32     21.72 o 
   1  11  10      150.85      170.32     27.46 o 
   2  11  10       93.09       72.28     19.03 o 
   3  11  10       87.75       31.68     34.55 o 
   4  11  10      376.45      364.67     24.72 o 
   5  11  10        7.16        5.52     21.06 o 
   6  11  10      816.79      861.55     35.58 o 
   7  11  10      105.99      146.36     23.37 o 
  -6  12  10       30.31       46.81     17.34 o 
  -5  12  10      613.99      699.10     25.60 o 
  -4  12  10       84.73       50.29     16.96 o 
  -3  12  10       96.56       72.46     19.69 o 
  -2  12  10       45.36       43.05     18.92 o 
  -1  12  10       33.97        7.39     18.65 o 
   0  12  10      171.58      198.51     21.59 o 
   1  12  10       33.68        5.17     18.72 o 
   2  12  10       51.57       25.18     22.90 o 
   3  12  10      103.74       82.65     45.55 o 
   4  12  10       80.18       50.81     21.26 o 
   5  12  10      635.60      681.86     29.96 o 
   6  12  10       31.27       36.98     21.81 o 
  -3  13  10       76.07       33.42     19.64 o 
  -2  13  10       11.00       14.74     19.32 o 
  -1  13  10      106.98      111.46     20.58 o 
   0  13  10        2.70      -26.99     19.14 o 
   1  13  10      116.75       96.03     20.74 o 
   2  13  10        8.86      -26.39     23.27 o 
   3  13  10       70.66       37.84     34.29 o 
   0   1  11      764.48      819.46     26.57 o 
  -1   2  11      696.95      797.71     26.37 o 
   0   2  11        0.97        5.49     16.07 o 
   1   2  11      685.31      783.46     26.33 o 
  -2   3  11      489.81      542.15     22.65 o 
  -1   3  11       62.98       78.87     17.03 o 
   0   3  11      152.39      184.07     18.61 o 
   1   3  11       61.62       69.19     17.10 o 
   2   3  11      473.16      513.87     22.40 o 
  -3   4  11      500.69      555.10     23.56 o 
  -2   4  11       75.36       82.15     20.51 o 
  -1   4  11       94.88      128.52     37.52 o 
   0   4  11       18.44        0.19     19.04 o 
   1   4  11       91.70      123.63     22.73 o 
   2   4  11       73.57       83.48     20.46 o 
   3   4  11      502.55      471.50     32.59 o 
  -4   5  11      316.30      387.20     30.83 o 
  -3   5  11        2.27       -4.11     21.93 o 
  -2   5  11      231.12      223.53     20.10 o 
  -1   5  11       96.35       66.56     18.04 o 
   0   5  11      266.35      241.85     20.29 o 
   1   5  11       92.89       95.31     20.83 o 
   2   5  11      225.03      214.27     22.68 o 
   3   5  11        2.57      -12.40     29.67 o 
   4   5  11      304.02      325.34     30.72 o 
  -5   6  11      750.53      808.85     33.94 o 
  -4   6  11       20.99       23.16     17.87 o 
  -3   6  11      115.46       96.31     18.86 o 
  -2   6  11        6.49      -29.19     23.62 o 
  -1   6  11       88.29       59.11     23.24 o 
   0   6  11        4.15        7.90     19.17 o 
   1   6  11       85.17       93.77     27.73 o 
   2   6  11        5.65      -19.83     19.09 o 
   3   6  11      120.12      113.86     23.46 o 
   4   6  11       21.45      -10.76     21.86 o 
   5   6  11      736.94      746.04     35.03 o 
  -6   7  11      376.63      424.56     24.00 o 
  -5   7  11       15.72      -13.88     21.36 o 
  -4   7  11      626.60      716.44     32.76 o 
  -3   7  11        3.29        0.67     23.33 o 
  -2   7  11       16.29      -10.90     26.97 o 
  -1   7  11       12.45       -8.06     19.27 o 
   0   7  11      135.75       96.76     19.26 o 
   1   7  11       13.88        5.69     23.30 o 
   2   7  11       17.12      -30.55     21.46 o 
   3   7  11        3.33      -32.38     21.58 o 
   4   7  11      643.81      690.13     33.25 o 
   5   7  11       15.74       28.87     23.21 o 
   6   7  11      390.05      454.24     26.57 o 
  -6   8  11       22.49       22.39     19.20 o 
  -5   8  11      180.56      202.79     27.38 o 
  -4   8  11        3.85       -7.62     17.86 o 
  -3   8  11       90.99       53.76     28.07 o 
  -2   8  11       20.16      -12.15     17.62 o 
  -1   8  11       67.73       50.83     19.10 o 
   0   8  11        0.72       18.24     19.08 o 
   1   8  11       63.57       45.16     18.88 o 
   2   8  11       21.02      -18.67     22.08 o 
   3   8  11       94.47       39.51     31.65 o 
   4   8  11        3.86      -31.60     25.86 o 
   5   8  11      196.01      180.48     26.65 o 
   6   8  11       22.54       -8.58     21.26 o 
  -4   9  11        0.52       -1.69     20.76 o 
  -3   9  11       47.95       19.21     23.59 o 
  -2   9  11        9.36      -24.35     18.02 o 
  -1   9  11        2.17        4.16     23.94 o 
   0   9  11      530.94      557.45     25.58 o 
   1   9  11        1.84      -24.50     18.32 o 
   2   9  11        8.95      -39.28     26.19 o 
   3   9  11       48.31      -24.90     46.91 o 
   4   9  11        0.30      -26.21     28.53 o 
  -2  10  11        0.27       -2.78     23.59 o 
  -1  10  11      419.52      451.13     29.34 o 
   0  10  11        2.45       40.90     31.59 o 
   1  10  11      424.48      478.69     35.84 o 
   2  10  11        0.27      -40.34     31.84 o 
   0   0  12        0.84       46.49     37.36 o 
  -1   1  12       94.54      171.58     28.54 o 
   0   1  12        0.70       32.99     18.34 o 
   1   1  12       92.50      140.20     27.71 o 
  -2   2  12        6.21       47.78     25.39 o 
  -1   2  12        1.96       40.47     18.23 o 
   0   2  12      482.63      561.88     24.54 o 
   1   2  12        2.20       46.51     18.29 o 
   2   2  12        6.13       62.53     38.37 o 
  -3   3  12       12.44       -3.05     36.55 o 
  -2   3  12        1.94       67.19     21.63 o 
  -1   3  12      101.24      134.59     22.93 o 
   0   3  12       15.21       46.59     21.37 o 
   1   3  12      103.21      149.80     22.96 o 
   2   3  12        2.61       41.69     26.55 o 
   3   3  12       12.60       21.52     36.75 o 
  -2   4  12       72.11       64.58     21.75 o 
  -1   4  12       51.06       61.58     21.92 o 
   0   4  12        1.75       41.40     21.09 o 
   1   4  12       49.52      102.85     22.39 o 
   2   4  12       72.29       56.81     49.44 o 
                                                 
